# Supplementary material for: Archaeal histone-based chromatin structures regulate transcription elongation rates
Source: Commun Biol. 2024 Feb 27;7:236. doi: 10.1038/s42003-024-05928-w (PMC10899632; doi:10.1038/s42003-024-05928-w)
Supplement: Supplementary file 4 — Supplementary Data 1 [file 42003_2024_5928_MOESM4_ESM.xlsx]

## Sheet: -TFS
type	time	percent of transcripts per bin	bin size	bin size/2	bin start	theor_average_length	average RNA length	start nt RNA	increase in average RNA length	timepoints	nt/s	bp	bin	rep			type	time	percent of transcripts per bin	theor_average_length	average RNA length	start nt RNA	increase in average RNA length	timepoints	nt/s	bp	bin	rep			type	time	percent of transcripts per bin	theor_average_length	average RNA length	start nt RNA	increase in average RNA length	timepoints	nt/s	bp	bin	rep			type	time	percent of transcripts per bin	theor_average_length	average RNA length
SM	0	94.06				58	5455.48					58	1	1			SM	0	82.48	58	4783.84					58	1	2			SM	0	94.61	58	5487.38					58	1	3			SM	0	93.58	58	5427.64
SM	0	2.07	29	15	59	74	153.18					59-88	2	1			SM	0	4.11	74	304.14					59-88	2	2			SM	0	1.22	74	90.28					59-88	2	3			SM	0	1.17	74	86.58
SM	0	1.24		15	89	104	128.96					89-119	3	1			SM	0	3.91	104	406.64					89-119	3	2			SM	0	1.38	104	143.52					89-119	3	3			SM	0	1.87	104	194.48
SM	0	0.51		15	120	135	68.85					120-149	4	1			SM	0	2.96	135	399.6					120-150	4	2			SM	0	0.77	135	103.95					120-150	4	3			SM	0	0.66	135	89.1
SM	0	0.54		15	150	165	89.1					150-179	5	1			SM	0	2.45	165	404.25					151-181	5	2			SM	0	0.59	165	97.35					151-181	5	3			SM	0	0.8	165	132
SM	0	0.53		15	180	195	103.35					180-209	6	1			SM	0	1.82	195	354.9					182-212	6	2			SM	0	0.61	195	118.95					182-212	6	3			SM	0	0.93	195	181.35
SM	0	1.04		15	210	225	234					210-239	7	1			SM	0	2.27	225	510.75					213-243	7	2			SM	0	0.82	225	184.5					213-243	7	3			SM	0	1	225	225
							62.3292														71.6412														62.2593														63.3615
naked	15	30.59				58	1774.22	58	30.3562	15	2.02375	58	1	1			naked	15	24.53	58	1422.74	58	69.7884	15	4.65256	58	1	2			naked	15	27.61	58	1601.38	58	51.0181	15	3.40121	58	1	3			naked	15	22.04	58	1278.32
naked	15	19.1				74	1413.4			30	2.42937	59-88	2	1			naked	15	9.22	74	682.28		76.6473	30	2.55491	59-88	2	2			naked	15	8.7	74	643.8		76.1872	30	2.53957	59-88	2	3			naked	15	7.05	74	521.7
naked	15	39.55				104	4113.2			60	1.63403	89-119	3	1			naked	15	13.83	104	1438.32		95.591	60	1.59318	89-119	3	2			naked	15	23.42	104	2435.68		96.3811	60	1.60635	89-119	3	3			naked	15	19.02	104	1978.08
naked	15	8.92				135	1204.2			120	0.935358	120-150	4	1			naked	15	15.37	135	2074.95		105.982	120	0.883179	120-150	4	2			naked	15	20.96	135	2829.6		109.174	120	0.909783	120-150	4	3			naked	15	19.46	135	2627.1
naked	15	1.29				165	212.85			240	0.489147	151-181	5	1			naked	15	14.24	165	2349.6		108.223	240	0.450929	151-181	5	2			naked	15	13.6	165	2244		117.206	240	0.488359	151-181	5	3			naked	15	18.2	165	3003
naked	15	0.2				195	39				1.50233	182-212	6	1			naked	15	10.71	195	2088.45				2.02695	182-212	6	2			naked	15	4.58	195	893.1				1.78905	182-212	6	3			naked	15	9.51	195	1854.45
naked	15	0.35				225	78.75					213-243	7	1			naked	15	12.1	225	2722.5					213-243	7	2			naked	15	1.13	225	254.25					213-243	7	3			naked	15	4.72	225	1062
							88.3562														127.788														109.018														123.247
naked	30	28.24				58	1637.92	58	72.8811			58	1	1			naked	30	24.58	58	1425.64	58				58	1	2			naked	30	28.3	58	1641.4	58				58	1	3			naked	30	24.81	58	1438.98
naked	30	6.01				74	444.74					59-88	2	1			naked	30	7.86	74	581.64					59-88	2	2			naked	30	6.19	74	458.06					59-88	2	3			naked	30	4.85	74	358.9
naked	30	9.2				104	956.8					89-119	3	1			naked	30	10.65	104	1107.6					89-119	3	2			naked	30	10.24	104	1064.96					89-119	3	3			naked	30	8.75	104	910
naked	30	11.46				135	1547.1					120-150	4	1			naked	30	11.86	135	1601.1					120-150	4	2			naked	30	10.11	135	1364.85					120-150	4	3			naked	30	10.21	135	1378.35
naked	30	20.87				165	3443.55					151-181	5	1			naked	30	16.99	165	2803.35					151-181	5	2			naked	30	14.9	165	2458.5					151-181	5	3			naked	30	16.62	165	2742.3
naked	30	13.05				195	2544.75					182-212	6	1			naked	30	12.27	195	2392.65					182-212	6	2			naked	30	12.51	195	2439.45					182-212	6	3			naked	30	11.56	195	2254.2
naked	30	11.17				225	2513.25					213-243	7	1			naked	30	15.79	225	3552.75					213-243	7	2			naked	30	17.74	225	3991.5					213-243	7	3			naked	30	23.2	225	5220
							130.881														134.647														134.187														143.027
naked	60	23.23				58	1347.34	58	98.0419			58	1	1			naked	60	20.5	58	1189	58				58	1	2			naked	60	23.82	58	1381.56	58				58	1	3			naked	60	21.87	58	1268.46
naked	60	3.6				74	266.4					59-88	2	1			naked	60	5.75	74	425.5					59-88	2	2			naked	60	3.8	74	281.2					59-88	2	3			naked	60	3.41	74	252.34
naked	60	3.95				104	410.8					89-119	3	1			naked	60	7.25	104	754					89-119	3	2			naked	60	5.45	104	566.8					89-119	3	3			naked	60	5.84	104	607.36
naked	60	8.26				135	1115.1					120-150	4	1			naked	60	9.66	135	1304.1					120-150	4	2			naked	60	8.38	135	1131.3					120-150	4	3			naked	60	8.24	135	1112.4
naked	60	15.23				165	2512.95					151-181	5	1			naked	60	12.73	165	2100.45					151-181	5	2			naked	60	11.03	165	1819.95					151-181	5	3			naked	60	11.79	165	1945.35
naked	60	11.33				195	2209.35					182-212	6	1			naked	60	11.29	195	2201.55					182-212	6	2			naked	60	14.49	195	2825.55					182-212	6	3			naked	60	12.55	195	2447.25
naked	60	34.41				225	7742.25					213-243	7	1			naked	60	32.82	225	7384.5					213-243	7	2			naked	60	33.03	225	7431.75					213-243	7	3			naked	60	36.3	225	8167.5
							156.042														153.591														154.381														158.007
naked	120	19.41				58	1125.78	58	112.243			58	1	1			naked	120	17.37	58	1007.46	58				58	1	2			naked	120	20.57	58	1193.06	58				58	1	3			naked	120	16.99	58	985.42
naked	120	3.1				74	229.4					59-88	2	1			naked	120	5.2	74	384.8					59-88	2	2			naked	120	2.37	74	175.38					59-88	2	3			naked	120	3.14	74	232.36
naked	120	2.74				104	284.96					89-119	3	1			naked	120	6.11	104	635.44					89-119	3	2			naked	120	3.69	104	383.76					89-119	3	3			naked	120	4.55	104	473.2
naked	120	5.48				135	739.8					120-150	4	1			naked	120	7.95	135	1073.25					120-150	4	2			naked	120	6.34	135	855.9					120-150	4	3			naked	120	6.79	135	916.65
naked	120	9.27				165	1529.55					151-181	5	1			naked	120	10.37	165	1711.05					151-181	5	2			naked	120	8	165	1320					151-181	5	3			naked	120	9.46	165	1560.9
naked	120	12.84				195	2503.8					182-212	6	1			naked	120	11.37	195	2217.15					182-212	6	2			naked	120	16.49	195	3215.55					182-212	6	3			naked	120	14.5	195	2827.5
naked	120	47.16				225	10611					213-243	7	1			naked	120	41.64	225	9369					213-243	7	2			naked	120	42.55	225	9573.75					213-243	7	3			naked	120	44.58	225	10030.5
							170.243														163.982														167.174														170.265
naked	240	12.92				58	749.36	58	117.395			58	1	1			naked	240	15.63	58	906.54	58				58	1	2			naked	240	13.19	58	765.02	58				58	1	3			naked	240	10.58	58	613.64
naked	240	5.24				74	387.76					59-88	2	1			naked	240	5.51	74	407.74					59-88	2	2			naked	240	3.99	74	295.26					59-88	2	3			naked	240	4.73	74	350.02
naked	240	4.29				104	446.16					89-119	3	1			naked	240	6.08	104	632.32					89-119	3	2			naked	240	4.42	104	459.68					89-119	3	3			naked	240	5.8	104	603.2
naked	240	6.69				135	903.15					120-150	4	1			naked	240	7.94	135	1071.9					120-150	4	2			naked	240	6.99	135	943.65					120-150	4	3			naked	240	8.11	135	1094.85
naked	240	8.64				165	1425.6					151-181	5	1			naked	240	10.06	165	1659.9					151-181	5	2			naked	240	8.03	165	1324.95					151-181	5	3			naked	240	9.8	165	1617
naked	240	12.4				195	2418					182-212	6	1			naked	240	12.72	195	2480.4					182-212	6	2			naked	240	17.69	195	3449.55					182-212	6	3			naked	240	15.68	195	3057.6
naked	240	49.82				225	11209.5					213-243	7	1			naked	240	42.06	225	9463.5					213-243	7	2			naked	240	45.7	225	10282.5					213-243	7	3			naked	240	45.3	225	10192.5
							175.395														166.223														175.206														175.288
WT	15	32.26				58	1871.08	58	23.8735	15	1.59157	58	1	1			WT	15	26.32	58	1526.56	58	53.8337	15	3.58891	58	1	2			WT	15	27.17	58	1575.86	58	42.5379	15	2.83586	58	1	3			WT	15	21.28	58	1234.24
WT	15	33.15				74	2453.1		51.2831	30	1.70944	59-88	2	1			WT	15	12.7	74	939.8		60.8344	30	2.02781	59-88	2	2			WT	15	14.03	74	1038.22		64.4317	30	2.14772	59-88	2	3			WT	15	9.13	74	675.62
WT	15	29.33				104	3050.32		71.1591	60	1.18598	89-119	3	1			WT	15	19.59	104	2037.36		75.3336	60	1.25556	89-119	3	2			WT	15	29.84	104	3103.36		74.8927	60	1.24821	89-119	3	3			WT	15	24.83	104	2582.32
WT	15	3.49				135	471.15		88.2754	120	0.735628	120-150	4	1			WT	15	17.72	135	2392.2		86.4835	120	0.720696	120-150	4	2			WT	15	18.33	135	2474.55		88.0904	120	0.734087	120-150	4	3			WT	15	20.16	135	2721.6
WT	15	0.76				165	125.4		92.4818	240	0.385341	151-181	5	1			WT	15	14.54	165	2399.1		89.3324	240	0.372218	151-181	5	2			WT	15	8.09	165	1334.85		93.3636	240	0.389015	151-181	5	3			WT	15	18.07	165	2981.55
WT	15	0.29				195	56.55				1.12159	182-212	6	1			WT	15	5.53	195	1078.35				1.59304	182-212	6	2			WT	15	1.41	195	274.95				1.47098	182-212	6	3			WT	15	3.93	195	766.35
WT	15	0.71				225	159.75					213-243	7	1			WT	15	3.6	225	810					213-243	7	2			WT	15	1.12	225	252					213-243	7	3			WT	15	2.59	225	582.75
							81.8735														111.834														100.538														115.444
WT	30	29.49				58	1710.42	58				58	1	1			WT	30	26.07	58	1512.06	58				58	1	2			WT	30	29.32	58	1700.56	58				58	1	3			WT	30	26.1	58	1513.8
WT	30	13.04				74	964.96					59-88	2	1			WT	30	10.99	74	813.26					59-88	2	2			WT	30	8.28	74	612.72					59-88	2	3			WT	30	7.16	74	529.84
WT	30	18.07				104	1879.28					89-119	3	1			WT	30	16.68	104	1734.72					89-119	3	2			WT	30	15.41	104	1602.64					89-119	3	3			WT	30	14.31	104	1488.24
WT	30	15.38				135	2076.3					120-150	4	1			WT	30	15.27	135	2061.45					120-150	4	2			WT	30	12.56	135	1695.6					120-150	4	3			WT	30	12.67	135	1710.45
WT	30	16.15				165	2664.75					151-181	5	1			WT	30	16.88	165	2785.2					151-181	5	2			WT	30	14.71	165	2427.15					151-181	5	3			WT	30	16.14	165	2663.1
WT	30	4.53				195	883.35					182-212	6	1			WT	30	6.6	195	1287					182-212	6	2			WT	30	7.75	195	1511.25					182-212	6	3			WT	30	8.1	195	1579.5
WT	30	3.33				225	749.25					213-243	7	1			WT	30	7.51	225	1689.75					213-243	7	2			WT	30	11.97	225	2693.25					213-243	7	3			WT	30	15.51	225	3489.75
							109.283														118.834														122.432														129.747
WT	60	28.3				58	1641.4	58				58	1	1			WT	60	25.05	58	1452.9	58				58	1	2			WT	60	28.55	58	1655.9	58				58	1	3			WT	60	25.1	58	1455.8
WT	60	8.59				74	635.66					59-88	2	1			WT	60	8.49	74	628.26					59-88	2	2			WT	60	6.58	74	486.92					59-88	2	3			WT	60	5.6	74	414.4
WT	60	12.5				104	1300					89-119	3	1			WT	60	12.8	104	1331.2					89-119	3	2			WT	60	13.1	104	1362.4					89-119	3	3			WT	60	12.14	104	1262.56
WT	60	10.77				135	1453.95					120-150	4	1			WT	60	11.86	135	1601.1					120-150	4	2			WT	60	9.59	135	1294.65					120-150	4	3			WT	60	9.88	135	1333.8
WT	60	14.39				165	2374.35					151-181	5	1			WT	60	13.85	165	2285.25					151-181	5	2			WT	60	12.04	165	1986.6					151-181	5	3			WT	60	13.53	165	2232.45
WT	60	7.19				195	1402.05					182-212	6	1			WT	60	8.47	195	1651.65					182-212	6	2			WT	60	9.29	195	1811.55					182-212	6	3			WT	60	9.16	195	1786.2
WT	60	18.26				225	4108.5					213-243	7	1			WT	60	19.48	225	4383					213-243	7	2			WT	60	20.85	225	4691.25					213-243	7	3			WT	60	24.6	225	5535
							129.159														133.334														132.893														140.202
WT	120	27.86				58	1615.88	58				58	1	1			WT	120	22.21	58	1288.18	58				58	1	2			WT	120	26.89	58	1559.62	58				58	1	3			WT	120	24.06	58	1395.48
WT	120	5.75				74	425.5					59-88	2	1			WT	120	7.71	74	570.54					59-88	2	2			WT	120	4.63	74	342.62					59-88	2	3			WT	120	5	74	370
WT	120	8.74				104	908.96					89-119	3	1			WT	120	11.27	104	1172.08					89-119	3	2			WT	120	9.75	104	1014					89-119	3	3			WT	120	10.32	104	1073.28
WT	120	5.43				135	733.05					120-150	4	1			WT	120	9.54	135	1287.9					120-150	4	2			WT	120	6.83	135	922.05					120-150	4	3			WT	120	7.38	135	996.3
WT	120	10.1				165	1666.5					151-181	5	1			WT	120	11.76	165	1940.4					151-181	5	2			WT	120	10.51	165	1734.15					151-181	5	3			WT	120	11.17	165	1843.05
WT	120	6.72				195	1310.4					182-212	6	1			WT	120	8.35	195	1628.25					182-212	6	2			WT	120	9.28	195	1809.6					182-212	6	3			WT	120	8.9	195	1735.5
WT	120	35.41				225	7967.25					213-243	7	1			WT	120	29.16	225	6561					213-243	7	2			WT	120	32.12	225	7227					213-243	7	3			WT	120	33.17	225	7463.25
							146.275	58													144.483	58													146.09	58													148.769
WT	240	24.92				58	1445.36					58	1	1			WT	240	23.57	58	1367.06					58	1	2			WT	240	24.38	58	1414.04					58	1	3			WT	240	21.43	58	1242.94
WT	240	7.33				74	542.42					59-88	2	1			WT	240	7.01	74	518.74					59-88	2	2			WT	240	5.79	74	428.46					59-88	2	3			WT	240	6.41	74	474.34
WT	240	8.05				104	837.2					89-119	3	1			WT	240	9.66	104	1004.64					89-119	3	2			WT	240	8.74	104	908.96					89-119	3	3			WT	240	10.05	104	1045.2
WT	240	5.71				135	770.85					120-150	4	1			WT	240	8.15	135	1100.25					120-150	4	2			WT	240	6.29	135	849.15					120-150	4	3			WT	240	7.33	135	989.55
WT	240	7.92				165	1306.8					151-181	5	1			WT	240	10.34	165	1706.1					151-181	5	2			WT	240	8.2	165	1353					151-181	5	3			WT	240	9.12	165	1504.8
WT	240	7.34				195	1431.3					182-212	6	1			WT	240	8.31	195	1620.45					182-212	6	2			WT	240	10	195	1950					182-212	6	3			WT	240	9.71	195	1893.45
WT	240	38.73				225	8714.25					213-243	7	1			WT	240	32.96	225	7416					213-243	7	2			WT	240	36.59	225	8232.75					213-243	7	3			WT	240	35.95	225	8088.75
							150.482														147.332														151.364														152.39
G17D	15	35.17				58	2039.86	58	20.105	15	1.34033	58	1	1			G17D	15	33.97	58	1970.26	58	30.9474	15	2.06316	58	1	2			G17D	15	34.48	58	1999.84	58	27.2551	15	1.81701	58	1	3			G17D	15	25.77	58	1494.66
G17D	15	42.44				74	3140.56		29.2185	30	0.97395	59-88	2	1			G17D	15	28.58	74	2114.92		28.6818	30	0.95606	59-88	2	2			G17D	15	27.03	74	2000.22		27.2284	30	0.907613	59-88	2	3			G17D	15	18.24	74	1349.76
G17D	15	18.92				104	1967.68		35.1033	60	0.585055	89-119	3	1			G17D	15	19.69	104	2047.76		36.5656	60	0.609427	89-119	3	2			G17D	15	26	104	2704		32.739	60	0.54565	89-119	3	3			G17D	15	27.48	104	2857.92
G17D	15	0.85				135	114.75		46.1943	120	0.384952	120-150	4	1			G17D	15	11.3	135	1525.5		46.1216	120	0.384347	120-150	4	2			G17D	15	9.65	135	1302.75		38.3312	120	0.319427	120-150	4	3			G17D	15	17	135	2295
G17D	15	0.55				165	90.75		55.4316	240	0.230965	151-181	5	1			G17D	15	3.04	165	501.6		49.3157	240	0.205482	151-181	5	2			G17D	15	1.87	165	308.55		53.4096	240	0.22254	151-181	5	3			G17D	15	8.91	165	1470.15
G17D	15	0.22				195	42.9				0.703051	182-212	6	1			G17D	15	1.16	195	226.2				0.843695	182-212	6	2			G17D	15	0.27	195	52.65				0.762447	182-212	6	3			G17D	15	1.79	195	349.05
G17D	15	1.84				225	414					213-243	7	1			G17D	15	2.26	225	508.5					213-243	7	2			G17D	15	0.7	225	157.5					213-243	7	3			G17D	15	0.81	225	182.25
							78.105														88.9474														85.2551														99.9879
G17D	30	32.86				58	1905.88	58				58	1	1			G17D	30	35.59	58	2064.22	58				58	1	2			G17D	30	34.52	58	2002.16	58				58	1	3			G17D	30	28.1	58	1629.8
G17D	30	32.36				74	2394.64					59-88	2	1			G17D	30	32.14	74	2378.36					59-88	2	2			G17D	30	31.79	74	2352.46					59-88	2	3			G17D	30	26.18	74	1937.32
G17D	30	19.87				104	2066.48					89-119	3	1			G17D	30	16.4	104	1705.6					89-119	3	2			G17D	30	20.53	104	2135.12					89-119	3	3			G17D	30	26.28	104	2733.12
G17D	30	6.75				135	911.25					120-150	4	1			G17D	30	8.33	135	1124.55					120-150	4	2			G17D	30	7.56	135	1020.6					120-150	4	3			G17D	30	10.75	135	1451.25
G17D	30	5.76				165	950.4					151-181	5	1			G17D	30	4.09	165	674.85					151-181	5	2			G17D	30	3.48	165	574.2					151-181	5	3			G17D	30	5.69	165	938.85
G17D	30	1.56				195	304.2					182-212	6	1			G17D	30	1.78	195	347.1					182-212	6	2			G17D	30	1.29	195	251.55					182-212	6	3			G17D	30	1.76	195	343.2
G17D	30	0.84				225	189					213-243	7	1			G17D	30	1.66	225	373.5					213-243	7	2			G17D	30	0.83	225	186.75					213-243	7	3			G17D	30	1.24	225	279
							87.2185														86.6818														85.2284														93.1254
G17D	60	30.15				58	1748.7	58				58	1	1			G17D	60	30.25	58	1754.5	58				58	1	2			G17D	60	29.71	58	1723.18	58				58	1	3			G17D	60	29.23	58	1695.34
G17D	60	30.31				74	2242.94					59-88	2	1			G17D	60	28.78	74	2129.72					59-88	2	2			G17D	60	29.23	74	2163.02					59-88	2	3			G17D	60	29.7	74	2197.8
G17D	60	20.11				104	2091.44					89-119	3	1			G17D	60	19.51	104	2029.04					89-119	3	2			G17D	60	25.25	104	2626					89-119	3	3			G17D	60	22.5	104	2340
G17D	60	7.89				135	1065.15					120-150	4	1			G17D	60	9.56	135	1290.6					120-150	4	2			G17D	60	7.45	135	1005.75					120-150	4	3			G17D	60	8.47	135	1143.45
G17D	60	6.16				165	1016.4					151-181	5	1			G17D	60	5.7	165	940.5					151-181	5	2			G17D	60	4.4	165	726					151-181	5	3			G17D	60	5.18	165	854.7
G17D	60	2.16				195	421.2					182-212	6	1			G17D	60	2.76	195	538.2					182-212	6	2			G17D	60	1.96	195	382.2					182-212	6	3			G17D	60	2	195	390
G17D	60	3.22				225	724.5					213-243	7	1			G17D	60	3.44	225	774					213-243	7	2			G17D	60	1.99	225	447.75					213-243	7	3			G17D	60	2.92	225	657
							93.1033														94.5656														90.739														92.7829
G17D	120	28.98				58	1680.84	58				58	1	1			G17D	120	26.05	58	1510.9	58				58	1	2			G17D	120	29.74	58	1724.92	58				58	1	3			G17D	120	24.98	58	1448.84
G17D	120	22.48				74	1663.52					59-88	2	1			G17D	120	22.71	74	1680.54					59-88	2	2			G17D	120	25.65	74	1898.1					59-88	2	3			G17D	120	21.24	74	1571.76
G17D	120	21.88				104	2275.52					89-119	3	1			G17D	120	22.33	104	2322.32					89-119	3	2			G17D	120	23.8	104	2475.2					89-119	3	3			G17D	120	27.29	104	2838.16
G17D	120	8				135	1080					120-150	4	1			G17D	120	11.3	135	1525.5					120-150	4	2			G17D	120	8.04	135	1085.4					120-150	4	3			G17D	120	10.2	135	1377
G17D	120	6.4				165	1056					151-181	5	1			G17D	120	7.81	165	1288.65					151-181	5	2			G17D	120	5.62	165	927.3					151-181	5	3			G17D	120	7.26	165	1197.9
G17D	120	3.24				195	631.8					182-212	6	1			G17D	120	3.95	195	770.25					182-212	6	2			G17D	120	2.96	195	577.2					182-212	6	3			G17D	120	3.29	195	641.55
G17D	120	9.03				225	2031.75					213-243	7	1			G17D	120	5.84	225	1314					213-243	7	2			G17D	120	4.2	225	945					213-243	7	3			G17D	120	5.74	225	1291.5
							104.194														104.122														96.3312														103.667
G17D	240	27.72				58	1607.76	58				58	1	1			G17D	240	27.26	58	1581.08	58				58	1	2			G17D	240	25.99	58	1507.42	58				58	1	3			G17D	240	24.01	58	1392.58
G17D	240	20.06				74	1484.44					59-88	2	1			G17D	240	21.75	74	1609.5					59-88	2	2			G17D	240	21.31	74	1576.94					59-88	2	3			G17D	240	20.71	74	1532.54
G17D	240	19.29				104	2006.16					89-119	3	1			G17D	240	19.61	104	2039.44					89-119	3	2			G17D	240	19.85	104	2064.4					89-119	3	3			G17D	240	22.87	104	2378.48
G17D	240	7.39				135	997.65					120-150	4	1			G17D	240	10.45	135	1410.75					120-150	4	2			G17D	240	8.9	135	1201.5					120-150	4	3			G17D	240	9.2	135	1242
G17D	240	5.99				165	988.35					151-181	5	1			G17D	240	7.94	165	1310.1					151-181	5	2			G17D	240	6.93	165	1143.45					151-181	5	3			G17D	240	7.23	165	1192.95
G17D	240	4.59				195	895.05					182-212	6	1			G17D	240	4.81	195	937.95					182-212	6	2			G17D	240	6	195	1170					182-212	6	3			G17D	240	4.53	195	883.35
G17D	240	14.95				225	3363.75					213-243	7	1			G17D	240	8.19	225	1842.75					213-243	7	2			G17D	240	11.01	225	2477.25					213-243	7	3			G17D	240	11.44	225	2574
							113.432														107.316														111.41														111.959
E19K	15	40.49				58	2348.42	58	16.0365	15	1.0691	58	1	1			E19K	15	39.14	58	2270.12	58	25.6425	15	1.7095	58	1	2			E19K	15	34.32	58	1990.56	58	25.7657	15	1.71771	58	1	3			E19K	15	28.95	58	1679.1
E19K	15	45.87				74	3394.38		18.2327	30	0.607757	59-88	2	1			E19K	15	29.92	74	2214.08		23.9366	30	0.797887	59-88	2	2			E19K	15	26.38	74	1952.12		25.0346	30	0.834487	59-88	2	3			E19K	15	19.95	74	1476.3
E19K	15	10.6				104	1102.4		21.2089	60	0.353482	89-119	3	1			E19K	15	18.15	104	1887.6		31.2885	60	0.521475	89-119	3	2			E19K	15	30.41	104	3162.64		28.4073	60	0.473455	89-119	3	3			E19K	15	28.32	104	2945.28
E19K	15	0.79				135	106.65		30.8615	120	0.257179	120-150	4	1			E19K	15	7.83	135	1057.05		39.2477	120	0.327064	120-150	4	2			E19K	15	7.27	135	981.45		33.3482	120	0.277902	120-150	4	3			E19K	15	15.51	135	2093.85
E19K	15	0.69				165	113.85		35.7681	240	0.149034	151-181	5	1			E19K	15	2.46	165	405.9		42.2944	240	0.176227	151-181	5	2			E19K	15	1.14	165	188.1		42.6737	240	0.177807	151-181	5	3			E19K	15	5.74	165	947.1
E19K	15	0.36				195	70.2				0.48731	182-212	6	1			E19K	15	1.1	195	214.5				0.70643	182-212	6	2			E19K	15	0.21	195	40.95				0.696273	182-212	6	3			E19K	15	1.05	195	204.75
E19K	15	1.19				225	267.75					213-243	7	1			E19K	15	1.4	225	315					213-243	7	2			E19K	15	0.27	225	60.75					213-243	7	3			E19K	15	0.49	225	110.25
							74.0365														83.6425														83.7657														77.7753
E19K	30	39.41				58	2285.78	58				58	1	1			E19K	30	41.18	58	2388.44	58				58	1	2			E19K	30	37.07	58	2150.06	58				58	1	3			E19K	30	34.16	58	1981.28
E19K	30	42.31				74	3130.94					59-88	2	1			E19K	30	32.76	74	2424.24					59-88	2	2			E19K	30	31.23	74	2311.02					59-88	2	3			E19K	30	31.02	74	2295.48
E19K	30	12.25				104	1274					89-119	3	1			E19K	30	13.82	104	1437.28					89-119	3	2			E19K	30	20.72	104	2154.88					89-119	3	3			E19K	30	20.32	104	2113.28
E19K	30	3.29				135	444.15					120-150	4	1			E19K	30	6.62	135	893.7					120-150	4	2			E19K	30	6.45	135	870.75					120-150	4	3			E19K	30	8.38	135	1131.3
E19K	30	1.87				165	308.55					151-181	5	1			E19K	30	2.9	165	478.5					151-181	5	2			E19K	30	2.88	165	475.2					151-181	5	3			E19K	30	4.19	165	691.35
E19K	30	0.53				195	103.35					182-212	6	1			E19K	30	1.35	195	263.25					182-212	6	2			E19K	30	0.99	195	193.05					182-212	6	3			E19K	30	1.19	195	232.05
E19K	30	0.34				225	76.5					213-243	7	1			E19K	30	1.37	225	308.25					213-243	7	2			E19K	30	0.66	225	148.5					213-243	7	3			E19K	30	0.75	225	168.75
							76.2327														81.9366														83.0346														86.1349
E19K	60	37.14				58	2154.12	58				58	1	1			E19K	60	33.16	58	1923.28	58				58	1	2			E19K	60	33.38	58	1936.04	58				58	1	3			E19K	60	37.11	58	2152.38
E19K	60	41.25				74	3052.5					59-88	2	1			E19K	60	32.64	74	2415.36					59-88	2	2			E19K	60	32.23	74	2385.02					59-88	2	3			E19K	60	38.8	74	2871.2
E19K	60	13.48				104	1401.92					89-119	3	1			E19K	60	17.19	104	1787.76					89-119	3	2			E19K	60	20.88	104	2171.52					89-119	3	3			E19K	60	14.67	104	1525.68
E19K	60	3.94				135	531.9					120-150	4	1			E19K	60	7.69	135	1038.15					120-150	4	2			E19K	60	7.19	135	970.65					120-150	4	3			E19K	60	5.01	135	676.35
E19K	60	2.27				165	374.55					151-181	5	1			E19K	60	4.48	165	739.2					151-181	5	2			E19K	60	3.34	165	551.1					151-181	5	3			E19K	60	2.6	165	429
E19K	60	0.87				195	169.65					182-212	6	1			E19K	60	2.13	195	415.35					182-212	6	2			E19K	60	1.47	195	286.65					182-212	6	3			E19K	60	0.91	195	177.45
E19K	60	1.05				225	236.25					213-243	7	1			E19K	60	2.71	225	609.75					213-243	7	2			E19K	60	1.51	225	339.75					213-243	7	3			E19K	60	0.89	225	200.25
							79.2089														89.2885														86.4073														80.3231
E19K	120	31.69				58	1838.02	58				58	1	1			E19K	120	28.87	58	1674.46	58				58	1	2			E19K	120	31.63	58	1834.54	58				58	1	3			E19K	120	29.25	58	1696.5
E19K	120	35.66				74	2638.84					59-88	2	1			E19K	120	28.02	74	2073.48					59-88	2	2			E19K	120	30.3	74	2242.2					59-88	2	3			E19K	120	30.43	74	2251.82
E19K	120	17.21				104	1789.84					89-119	3	1			E19K	120	19.72	104	2050.88					89-119	3	2			E19K	120	20.32	104	2113.28					89-119	3	3			E19K	120	21.56	104	2242.24
E19K	120	6.37				135	859.95					120-150	4	1			E19K	120	9.51	135	1283.85					120-150	4	2			E19K	120	7.92	135	1069.2					120-150	4	3			E19K	120	9.01	135	1216.35
E19K	120	3.82				165	630.3					151-181	5	1			E19K	120	6.45	165	1064.25					151-181	5	2			E19K	120	4.55	165	750.75					151-181	5	3			E19K	120	5.24	165	864.6
E19K	120	1.81				195	352.95					182-212	6	1			E19K	120	3.13	195	610.35					182-212	6	2			E19K	120	2.18	195	425.1					182-212	6	3			E19K	120	1.88	195	366.6
E19K	120	3.45				225	776.25					213-243	7	1			E19K	120	4.3	225	967.5					213-243	7	2			E19K	120	3.11	225	699.75					213-243	7	3			E19K	120	2.62	225	589.5
							88.8615														97.2477														91.3482														92.2761
E19K	240	31.46				58	1824.68	58				58	1	1			E19K	240	28.46	58	1650.68	58				58	1	2			E19K	240	28.79	58	1669.82	58				58	1	3			E19K	240	26.91	58	1560.78
E19K	240	31.63				74	2340.62					59-88	2	1			E19K	240	25.82	74	1910.68					59-88	2	2			E19K	240	25.61	74	1895.14					59-88	2	3			E19K	240	26.76	74	1980.24
E19K	240	18.09				104	1881.36					89-119	3	1			E19K	240	19.87	104	2066.48					89-119	3	2			E19K	240	20.79	104	2162.16					89-119	3	3			E19K	240	21.27	104	2212.08
E19K	240	6.46				135	872.1					120-150	4	1			E19K	240	9.77	135	1318.95					120-150	4	2			E19K	240	8.69	135	1173.15					120-150	4	3			E19K	240	9.88	135	1333.8
E19K	240	4.11				165	678.15					151-181	5	1			E19K	240	7.18	165	1184.7					151-181	5	2			E19K	240	5.73	165	945.45					151-181	5	3			E19K	240	6.3	165	1039.5
E19K	240	2.47				195	481.65					182-212	6	1			E19K	240	3.41	195	664.95					182-212	6	2			E19K	240	3.87	195	754.65					182-212	6	3			E19K	240	3.3	195	643.5
E19K	240	5.77				225	1298.25					213-243	7	1			E19K	240	5.48	225	1233					213-243	7	2			E19K	240	6.52	225	1467					213-243	7	3			E19K	240	5.58	225	1255.5
							93.7681														100.294														100.674														100.254
G52K	15	32.8				58	1902.4	58	24.2668	15	1.61779	58	1	1			G52K	15	28.19	58	1635.02	58	45.3161	15	3.02107	58	1	2			G52K	15	26.51	58	1537.58	58	36.2722	15	2.41815	58	1	3			G52K	15	24.92	58	1445.36
G52K	15	31.15				74	2305.1		47.3335	30	1.57778	59-88	2	1			G52K	15	15.72	74	1163.28		117.007	30	3.90023	59-88	2	2			G52K	15	17.56	74	1299.44		55.0826	30	1.83609	59-88	2	3			G52K	15	16.45	74	1217.3
G52K	15	30.22				104	3142.88		65.3893	60	1.08982	89-119	3	1			G52K	15	22.04	104	2292.16		64.5524	60	1.07587	89-119	3	2			G52K	15	35.6	104	3702.4		61.398	60	1.0233	89-119	3	3			G52K	15	28.52	104	2966.08
G52K	15	4.46				135	602.1		82.5962	120	0.688302	120-150	4	1			G52K	15	19.02	135	2567.7		76.6511	120	0.638759	120-150	4	2			G52K	15	16.33	135	2204.55		76.2928	120	0.635773	120-150	4	3			G52K	15	17.35	135	2342.25
G52K	15	0.46				165	75.9		89.9946	240	0.374977	151-181	5	1			G52K	15	10.51	165	1734.15		79.459	240	0.331079	151-181	5	2			G52K	15	3.37	165	556.05		81.7204	240	0.340502	151-181	5	3			G52K	15	9.98	165	1646.7
G52K	15	0.14				195	27.3				1.06973	182-212	6	1			G52K	15	2.59	195	505.05				1.7934	182-212	6	2			G52K	15	0.41	195	79.95				1.25076	182-212	6	3			G52K	15	1.97	195	384.15
G52K	15	0.76				225	171					213-243	7	1			G52K	15	1.93	225	434.25					213-243	7	2			G52K	15	0.21	225	47.25					213-243	7	3			G52K	15	0.81	225	182.25
							82.2668														103.316														94.2722														101.841
G52K	30	29.51				58	1711.58	58				58	1	1			G52K	30	27.18	58	1576.44	58				58	1	2			G52K	30	29.07	58	1686.06	58				58	1	3			G52K	30	27.3	58	1583.4
G52K	30	13.86				74	1025.64					59-88	2	1			G52K	30	12.34	74	913.16					59-88	2	2			G52K	30	10.24	74	757.76					59-88	2	3			G52K	30	17.12	74	1266.88
G52K	30	20.97				104	2180.88					89-119	3	1			G52K	30	16.77	104	1744.08					89-119	3	2			G52K	30	19.46	104	2023.84					89-119	3	3			G52K	30	22.78	104	2369.12
G52K	30	16.78				135	2265.3					120-150	4	1			G52K	30	14.49	135	1956.15					120-150	4	2			G52K	30	15.48	135	2089.8					120-150	4	3			G52K	30	13.87	135	1872.45
G52K	30	13.17				165	2173.05					151-181	5	1			G52K	30	14.39	165	2374.35					151-181	5	2			G52K	30	14.27	165	2354.55					151-181	5	3			G52K	30	11.66	165	1923.9
G52K	30	3.52				195	686.4					182-212	6	1			G52K	30	6.6	195	1287					182-212	6	2			G52K	30	6.3	195	1228.5					182-212	6	3			G52K	30	3.93	195	766.35
G52K	30	2.18				225	490.5					213-243	7	1			G52K	30	8.22	225	1849.5					213-243	7	2			G52K	30	5.19	225	1167.75					213-243	7	3			G52K	30	3.34	225	751.5
							105.334														117.007														113.083														105.336
G52K	60	28.13				58	1631.54	58				58	1	1			G52K	60	27.05	58	1568.9	58				58	1	2			G52K	60	29.83	58	1730.14	58				58	1	3			G52K	60	27.2	58	1577.6
G52K	60	9.48				74	701.52					59-88	2	1			G52K	60	10.43	74	771.82					59-88	2	2			G52K	60	9.51	74	703.74					59-88	2	3			G52K	60	17.54	74	1297.96
G52K	60	14.88				104	1547.52					89-119	3	1			G52K	60	15.48	104	1609.92					89-119	3	2			G52K	60	16.83	104	1750.32					89-119	3	3			G52K	60	21.35	104	2220.4
G52K	60	14.13				135	1907.55					120-150	4	1			G52K	60	13.68	135	1846.8					120-150	4	2			G52K	60	13.17	135	1777.95					120-150	4	3			G52K	60	12.75	135	1721.25
G52K	60	12.36				165	2039.4					151-181	5	1			G52K	60	13.83	165	2281.95					151-181	5	2			G52K	60	11.81	165	1948.65					151-181	5	3			G52K	60	11.02	165	1818.3
G52K	60	7.27				195	1417.65					182-212	6	1			G52K	60	7.28	195	1419.6					182-212	6	2			G52K	60	7.15	195	1394.25					182-212	6	3			G52K	60	4.35	195	848.25
G52K	60	13.75				225	3093.75					213-243	7	1			G52K	60	12.25	225	2756.25					213-243	7	2			G52K	60	11.71	225	2634.75					213-243	7	3			G52K	60	5.79	225	1302.75
							123.389														122.552														119.398														107.865
G52K	120	27.14				58	1574.12	58				58	1	1			G52K	120	24.01	58	1392.58	58				58	1	2			G52K	120	27.21	58	1578.18	58				58	1	3			G52K	120	26.09	58	1513.22
G52K	120	6.79				74	502.46					59-88	2	1			G52K	120	8.82	74	652.68					59-88	2	2			G52K	120	6.42	74	475.08					59-88	2	3			G52K	120	12.29	74	909.46
G52K	120	10.66				104	1108.64					89-119	3	1			G52K	120	13.15	104	1367.6					89-119	3	2			G52K	120	13.18	104	1370.72					89-119	3	3			G52K	120	18.33	104	1906.32
G52K	120	9.83				135	1327.05					120-150	4	1			G52K	120	11.81	135	1594.35					120-150	4	2			G52K	120	11.18	135	1509.3					120-150	4	3			G52K	120	12.28	135	1657.8
G52K	120	7.46				165	1230.9					151-181	5	1			G52K	120	12.96	165	2138.4					151-181	5	2			G52K	120	11.6	165	1914					151-181	5	3			G52K	120	12.94	165	2135.1
G52K	120	8.61				195	1678.95					182-212	6	1			G52K	120	8.8	195	1716					182-212	6	2			G52K	120	8.75	195	1706.25					182-212	6	3			G52K	120	5.41	195	1054.95
G52K	120	29.5				225	6637.5					213-243	7	1			G52K	120	20.46	225	4603.5					213-243	7	2			G52K	120	21.67	225	4875.75					213-243	7	3			G52K	120	12.67	225	2850.75
							140.596														134.651														134.293														120.276
G52K	240	23.88				58	1385.04	58				58	1	1			G52K	240	23.22	58	1346.76	58				58	1	2			G52K	240	24.86	58	1441.88	58				58	1	3			G52K	240	28.2	58	1635.6
G52K	240	8.33				74	616.42					59-88	2	1			G52K	240	9.56	74	707.44					59-88	2	2			G52K	240	8.05	74	595.7					59-88	2	3			G52K	240	13.49	74	998.26
G52K	240	8.85				104	920.4					89-119	3	1			G52K	240	12.35	104	1284.4					89-119	3	2			G52K	240	11.54	104	1200.16					89-119	3	3			G52K	240	16.29	104	1694.16
G52K	240	8.73				135	1178.55					120-150	4	1			G52K	240	10.77	135	1453.95					120-150	4	2			G52K	240	9.86	135	1331.1					120-150	4	3			G52K	240	10.41	135	1405.35
G52K	240	5.72				165	943.8					151-181	5	1			G52K	240	11.73	165	1935.45					151-181	5	2			G52K	240	9.64	165	1590.6					151-181	5	3			G52K	240	10.95	165	1806.75
G52K	240	8.5				195	1657.5					182-212	6	1			G52K	240	8.92	195	1739.4					182-212	6	2			G52K	240	10.03	195	1955.85					182-212	6	3			G52K	240	5.51	195	1074.45
G52K	240	35.99				225	8097.75					213-243	7	1			G52K	240	23.46	225	5278.5					213-243	7	2			G52K	240	26.03	225	5856.75					213-243	7	3			G52K	240	15.14	225	3406.5
							147.995														137.459														139.72														120.211
E_G	15	53.58				58	3107.64	58	10.0789	15	0.671927	58	1	1			E_G	15	52.86	58	3065.88	58	17.6773	15	1.17849	58	1	2			E_G	15	45.34	58	2629.72	58	15.7717	15	1.05145	58	1	3			E_G	15	42.51	58	2465.58
E_G	15	41.64				74	3081.36		11.9538	30	0.39846	59-88	2	1			E_G	15	32.89	74	2433.86		21.7239	30	0.72413	59-88	2	2			E_G	15	37.88	74	2803.12		17.9989	30	0.599963	59-88	2	3			E_G	15	28.96	74	2143.04
E_G	15	3.01				104	313.04		14.0715	60	0.234525	89-119	3	1			E_G	15	5.31	104	552.24		19.0208	60	0.317013	89-119	3	2			E_G	15	12.42	104	1291.68		17.4089	60	0.290148	89-119	3	3			E_G	15	22.15	104	2303.6
E_G	15	0.65				135	87.75		17.4208	120	0.145173	120-150	4	1			E_G	15	3.49	135	471.15		21.1739	120	0.176449	120-150	4	2			E_G	15	3.03	135	409.05		18.4955	120	0.154129	120-150	4	3			E_G	15	4.52	135	610.2
E_G	15	0.49				165	80.85		26.065	240	0.108604	151-181	5	1			E_G	15	2.26	165	372.9		23.53	240	0.0980417	151-181	5	2			E_G	15	0.8	165	132		22.9413	240	0.0955887	151-181	5	3			E_G	15	1.33	165	219.45
E_G	15	0.15				195	29.25				0.311738	182-212	6	1			E_G	15	1.46	195	284.7				0.498824	182-212	6	2			E_G	15	0.18	195	35.1				0.438255	182-212	6	3			E_G	15	0.23	195	44.85
E_G	15	0.48				225	108					213-243	7	1			E_G	15	1.72	225	387					213-243	7	2			E_G	15	0.34	225	76.5					213-243	7	3			E_G	15	0.3	225	67.5
							68.0789														75.6773														73.7717														78.5422
E_G	30	46.94				58	2722.52	58				58	1	1			E_G	30	50.32	58	2918.56	58				58	1	2			E_G	30	41.14	58	2386.12	58				58	1	3			E_G	30	54.47	58	3159.26
E_G	30	47.24				74	3495.76					59-88	2	1			E_G	30	30.92	74	2288.08					59-88	2	2			E_G	30	37.82	74	2798.68					59-88	2	3			E_G	30	26.51	74	1961.74
E_G	30	3.2				104	332.8					89-119	3	1			E_G	30	6.4	104	665.6					89-119	3	2			E_G	30	16.26	104	1691.04					89-119	3	3			E_G	30	12.75	104	1326
E_G	30	0.94				135	126.9					120-150	4	1			E_G	30	4.66	135	629.1					120-150	4	2			E_G	30	3.07	135	414.45					120-150	4	3			E_G	30	3.69	135	498.15
E_G	30	0.83				165	136.95					151-181	5	1			E_G	30	3.37	165	556.05					151-181	5	2			E_G	30	1.04	165	171.6					151-181	5	3			E_G	30	1.62	165	267.3
E_G	30	0.36				195	70.2					182-212	6	1			E_G	30	2.05	195	399.75					182-212	6	2			E_G	30	0.35	195	68.25					182-212	6	3			E_G	30	0.52	195	101.4
E_G	30	0.49				225	110.25					213-243	7	1			E_G	30	2.29	225	515.25					213-243	7	2			E_G	30	0.31	225	69.75					213-243	7	3			E_G	30	0.44	225	99
							69.9538														79.7239														75.9989														74.1285
E_G	60	41.02				58	2379.16	58				58	1	1			E_G	60	50.24	58	2913.92	58				58	1	2			E_G	60	41.35	58	2398.3	58				58	1	3			E_G	60	53.52	58	3104.16
E_G	60	51.39				74	3802.86					59-88	2	1			E_G	60	34.73	74	2570.02					59-88	2	2			E_G	60	42.4	74	3137.6					59-88	2	3			E_G	60	33.2	74	2456.8
E_G	60	4.32				104	449.28					89-119	3	1			E_G	60	5.16	104	536.64					89-119	3	2			E_G	60	10.26	104	1067.04					89-119	3	3			E_G	60	8.46	104	879.84
E_G	60	1.04				135	140.4					120-150	4	1			E_G	60	3.73	135	503.55					120-150	4	2			E_G	60	3.43	135	463.05					120-150	4	3			E_G	60	2.22	135	299.7
E_G	60	0.85				165	140.25					151-181	5	1			E_G	60	2.63	165	433.95					151-181	5	2			E_G	60	1.43	165	235.95					151-181	5	3			E_G	60	1.55	165	255.75
E_G	60	0.51				195	99.45					182-212	6	1			E_G	60	1.6	195	312					182-212	6	2			E_G	60	0.51	195	99.45					182-212	6	3			E_G	60	0.43	195	83.85
E_G	60	0.87				225	195.75					213-243	7	1			E_G	60	1.92	225	432					213-243	7	2			E_G	60	0.62	225	139.5					213-243	7	3			E_G	60	0.62	225	139.5
							72.0715														77.0208														75.4089														72.196
E_G	120	32.36				58	1876.88	58				58	1	1			E_G	120	40.02	58	2321.16	58				58	1	2			E_G	120	36.58	58	2121.64	58				58	1	3			E_G	120	36.74	58	2130.92
E_G	120	56				74	4144					59-88	2	1			E_G	120	43.74	74	3236.76					59-88	2	2			E_G	120	48.08	74	3557.92					59-88	2	3			E_G	120	39.18	74	2899.32
E_G	120	7.3				104	759.2					89-119	3	1			E_G	120	6.33	104	658.32					89-119	3	2			E_G	120	8.96	104	931.84					89-119	3	3			E_G	120	15.95	104	1658.8
E_G	120	1.57				135	211.95					120-150	4	1			E_G	120	3.67	135	495.45					120-150	4	2			E_G	120	3.27	135	441.45					120-150	4	3			E_G	120	4.46	135	602.1
E_G	120	0.88				165	145.2					151-181	5	1			E_G	120	2.56	165	422.4					151-181	5	2			E_G	120	1.36	165	224.4					151-181	5	3			E_G	120	2.03	165	334.95
E_G	120	0.68				195	132.6					182-212	6	1			E_G	120	1.49	195	290.55					182-212	6	2			E_G	120	0.64	195	124.8					182-212	6	3			E_G	120	0.51	195	99.45
E_G	120	1.21				225	272.25					213-243	7	1			E_G	120	2.19	225	492.75					213-243	7	2			E_G	120	1.1	225	247.5					213-243	7	3			E_G	120	1.15	225	258.75
							75.4208														79.1739														76.4955														79.8429
E_G	240	20.43				58	1184.94	58				58	1	1			E_G	240	32.89	58	1907.62	58				58	1	2			E_G	240	30.02	58	1741.16	58				58	1	3			E_G	240	30.13	58	1747.54
E_G	240	54.76				74	4052.24					59-88	2	1			E_G	240	48.4	74	3581.6					59-88	2	2			E_G	240	48.19	74	3566.06					59-88	2	3			E_G	240	40.63	74	3006.62
E_G	240	16.53				104	1719.12					89-119	3	1			E_G	240	8.17	104	849.68					89-119	3	2			E_G	240	13.29	104	1382.16					89-119	3	3			E_G	240	18.67	104	1941.68
E_G	240	3.07				135	414.45					120-150	4	1			E_G	240	3.97	135	535.95					120-150	4	2			E_G	240	4.22	135	569.7					120-150	4	3			E_G	240	5.45	135	735.75
E_G	240	1.49				165	245.85					151-181	5	1			E_G	240	2.55	165	420.75					151-181	5	2			E_G	240	1.67	165	275.55					151-181	5	3			E_G	240	2.51	165	414.15
E_G	240	1.57				195	306.15					182-212	6	1			E_G	240	1.57	195	306.15					182-212	6	2			E_G	240	1	195	195					182-212	6	3			E_G	240	0.86	195	167.7
E_G	240	2.15				225	483.75					213-243	7	1			E_G	240	2.45	225	551.25					213-243	7	2			E_G	240	1.62	225	364.5					213-243	7	3			E_G	240	1.75	225	393.75
							84.065														81.53														80.9413														84.0719
R20S	15	32.85				58	1905.3	58	57.711	15	3.8474	58	1	1			R20S	15	29.16	58	1691.28	58	61.8895	15	4.12597	58	1	2			R20S	15	26.87	58	1558.46	58	59.0592	15	3.93728	58	1	3			R20S	15	21.39	58	1240.62
R20S	15	8.96				74	663.04		73.3809	30	2.44603	59-88	2	1			R20S	15	7.26	74	537.24		84.7381	30	2.8246	59-88	2	2			R20S	15	9.59	74	709.66		86.6985	30	2.88995	59-88	2	3			R20S	15	9.05	74	669.7
R20S	15	9.24				104	960.96		86.8697	60	1.44783	89-119	3	1			R20S	15	13.27	104	1380.08		93.6732	60	1.56122	89-119	3	2			R20S	15	13.7	104	1424.8		99.9933	60	1.66656	89-119	3	3			R20S	15	23.14	104	2406.56
R20S	15	17.06				135	2303.1		98.9651	120	0.824709	120-150	4	1			R20S	15	20.07	135	2709.45		107.644	120	0.897037	120-150	4	2			R20S	15	21.42	135	2891.7		110.086	120	0.917381	120-150	4	3			R20S	15	24.85	135	3354.75
R20S	15	18.98				165	3131.7		101.99	240	0.42496	151-181	5	1			R20S	15	12.42	165	2049.3		110.612	240	0.460884	151-181	5	2			R20S	15	16.41	165	2707.65		114.302	240	0.476259	151-181	5	3			R20S	15	15.27	165	2519.55
R20S	15	10				195	1950				1.79819	182-212	6	1			R20S	15	13.08	195	2550.6				1.97394	182-212	6	2			R20S	15	9.62	195	1875.9				1.97749	182-212	6	3			R20S	15	4.2	195	819
R20S	15	2.92				225	657					213-243	7	1			R20S	15	4.76	225	1071					213-243	7	2			R20S	15	2.39	225	537.75					213-243	7	3			R20S	15	2.1	225	472.5
							115.711														119.889														117.059														114.827
R20S	30	30.55				58	1771.9	58				58	1	1			R20S	30	27.56	58	1598.48	58				58	1	2			R20S	30	25.71	58	1491.18	58				58	1	3			R20S	30	21.02	58	1219.16
R20S	30	8.8				74	651.2					59-88	2	1			R20S	30	4.83	74	357.42					59-88	2	2			R20S	30	6.84	74	506.16					59-88	2	3			R20S	30	6.87	74	508.38
R20S	30	7.16				104	744.64					89-119	3	1			R20S	30	7.29	104	758.16					89-119	3	2			R20S	30	6.59	104	685.36					89-119	3	3			R20S	30	9.55	104	993.2
R20S	30	10.03				135	1354.05					120-150	4	1			R20S	30	10.34	135	1395.9					120-150	4	2			R20S	30	8.57	135	1156.95					120-150	4	3			R20S	30	10.56	135	1425.6
R20S	30	13.34				165	2201.1					151-181	5	1			R20S	30	11.94	165	1970.1					151-181	5	2			R20S	30	12.55	165	2070.75					151-181	5	3			R20S	30	15.85	165	2615.25
R20S	30	12.06				195	2351.7					182-212	6	1			R20S	30	12.1	195	2359.5					182-212	6	2			R20S	30	12.81	195	2497.95					182-212	6	3			R20S	30	11.19	195	2182.05
R20S	30	18.06				225	4063.5					213-243	7	1			R20S	30	25.93	225	5834.25					213-243	7	2			R20S	30	26.94	225	6061.5					213-243	7	3			R20S	30	24.96	225	5616
							131.381														142.738														144.698														145.596
R20S	60	26.62				58	1543.96	58				58	1	1			R20S	60	26.24	58	1521.92	58				58	1	2			R20S	60	22.97	58	1332.26	58				58	1	3			R20S	60	26.22	58	1520.76
R20S	60	6.34				74	469.16					59-88	2	1			R20S	60	3.82	74	282.68					59-88	2	2			R20S	60	5.08	74	375.92					59-88	2	3			R20S	60	4.36	74	322.64
R20S	60	5.85				104	608.4					89-119	3	1			R20S	60	5.88	104	611.52					89-119	3	2			R20S	60	4.35	104	452.4					89-119	3	3			R20S	60	6.22	104	646.88
R20S	60	9.26				135	1250.1					120-150	4	1			R20S	60	8.49	135	1146.15					120-150	4	2			R20S	60	6.65	135	897.75					120-150	4	3			R20S	60	8.77	135	1183.95
R20S	60	11.47				165	1892.55					151-181	5	1			R20S	60	9.27	165	1529.55					151-181	5	2			R20S	60	9.25	165	1526.25					151-181	5	3			R20S	60	11.72	165	1933.8
R20S	60	12.84				195	2503.8					182-212	6	1			R20S	60	11.55	195	2252.25					182-212	6	2			R20S	60	13.85	195	2700.75					182-212	6	3			R20S	60	10.51	195	2049.45
R20S	60	27.64				225	6219					213-243	7	1			R20S	60	34.77	225	7823.25					213-243	7	2			R20S	60	37.84	225	8514					213-243	7	3			R20S	60	32.19	225	7242.75
							144.87														151.673														157.993														149.002
R20S	120	22.59				58	1310.22	58				58	1	1			R20S	120	21.35	58	1238.3	58				58	1	2			R20S	120	18.87	58	1094.46	58				58	1	3			R20S	120	19.17	58	1111.86
R20S	120	5.4				74	399.6					59-88	2	1			R20S	120	3.29	74	243.46					59-88	2	2			R20S	120	5.08	74	375.92					59-88	2	3			R20S	120	3.53	74	261.22
R20S	120	4.86				104	505.44					89-119	3	1			R20S	120	4.31	104	448.24					89-119	3	2			R20S	120	3.51	104	365.04					89-119	3	3			R20S	120	3.81	104	396.24
R20S	120	7.11				135	959.85					120-150	4	1			R20S	120	6.14	135	828.9					120-150	4	2			R20S	120	5.21	135	703.35					120-150	4	3			R20S	120	5.93	135	800.55
R20S	120	9.77				165	1612.05					151-181	5	1			R20S	120	7.64	165	1260.6					151-181	5	2			R20S	120	7.06	165	1164.9					151-181	5	3			R20S	120	8.49	165	1400.85
R20S	120	13.38				195	2609.1					182-212	6	1			R20S	120	11.36	195	2215.2					182-212	6	2			R20S	120	15.27	195	2977.65					182-212	6	3			R20S	120	10.81	195	2107.95
R20S	120	36.89				225	8300.25					213-243	7	1			R20S	120	45.91	225	10329.8					213-243	7	2			R20S	120	45.01	225	10127.2					213-243	7	3			R20S	120	48.26	225	10858.5
							156.965														165.644														168.086														169.372
R20S	240	16.75				58	971.5	58				58	1	1			R20S	240	18.81	58	1090.98	58				58	1	2			R20S	240	11.77	58	682.66	58				58	1	3			R20S	240	12.78	58	741.24
R20S	240	7.77				74	574.98					59-88	2	1			R20S	240	3.75	74	277.5					59-88	2	2			R20S	240	7.14	74	528.36					59-88	2	3			R20S	240	4.29	74	317.46
R20S	240	5.49				104	570.96					89-119	3	1			R20S	240	4.52	104	470.08					89-119	3	2			R20S	240	5	104	520					89-119	3	3			R20S	240	5.03	104	523.12
R20S	240	8.69				135	1173.15					120-150	4	1			R20S	240	6.29	135	849.15					120-150	4	2			R20S	240	7.19	135	970.65					120-150	4	3			R20S	240	6.97	135	940.95
R20S	240	10.26				165	1692.9					151-181	5	1			R20S	240	7.29	165	1202.85					151-181	5	2			R20S	240	7.74	165	1277.1					151-181	5	3			R20S	240	8.76	165	1445.4
R20S	240	15.54				195	3030.3					182-212	6	1			R20S	240	12.77	195	2490.15					182-212	6	2			R20S	240	17.06	195	3326.7					182-212	6	3			R20S	240	11.6	195	2262
R20S	240	35.49				225	7985.25					213-243	7	1			R20S	240	46.58	225	10480.5					213-243	7	2			R20S	240	44.11	225	9924.75					213-243	7	3			R20S	240	50.57	225	11378.2
							159.99														168.612														172.302														176.084
T55L	15	36.42				58	2112.36	58	38.8975	15	2.59317	58	1	1			T55L	15	32.84	58	1904.72	58	44.6325	15	2.9755	58	1	2			T55L	15	30.11	58	1746.38	58	45.5068	15	3.03379	58	1	3			T55L	15	24.55	58	1423.9
T55L	15	15.64				74	1157.36		57.3894	30	1.91298	59-88	2	1			T55L	15	13.28	74	982.72		70.8333	30	2.36111	59-88	2	2			T55L	15	17.55	74	1298.7		73.6764	30	2.45588	59-88	2	3			T55L	15	10.55	74	780.7
T55L	15	12.87				104	1338.48		81.3312	60	1.35552	89-119	3	1			T55L	15	16.19	104	1683.76		93.3452	60	1.55575	89-119	3	2			T55L	15	14.85	104	1544.4		85.6808	60	1.42801	89-119	3	3			T55L	15	18.15	104	1887.6
T55L	15	25.36				135	3423.6		100.757	120	0.839646	120-150	4	1			T55L	15	23.46	135	3167.1		104.371	120	0.86976	120-150	4	2			T55L	15	20.44	135	2759.4		99.7447	120	0.831206	120-150	4	3			T55L	15	23.61	135	3187.35
T55L	15	8.16				165	1346.4		104.4	240	0.435	151-181	5	1			T55L	15	8.93	165	1473.45		108.796	240	0.453318	151-181	5	2			T55L	15	11.45	165	1889.25		102.1	240	0.425417	151-181	5	3			T55L	15	15.29	165	2522.85
T55L	15	1.24				195	241.8				1.42726	182-212	6	1			T55L	15	4.7	195	916.5				1.64309	182-212	6	2			T55L	15	4.84	195	943.8				1.63486	182-212	6	3			T55L	15	5.57	195	1086.15
T55L	15	0.31				225	69.75					213-243	7	1			T55L	15	0.6	225	135					213-243	7	2			T55L	15	0.75	225	168.75					213-243	7	3			T55L	15	2.27	225	510.75
							96.8975														102.633														103.507														113.993
T55L	30	36.21				58	2100.18	58				58	1	1			T55L	30	30.28	58	1756.24	58				58	1	2			T55L	30	27.93	58	1619.94	58				58	1	3			T55L	30	25	58	1450
T55L	30	9.35				74	691.9					59-88	2	1			T55L	30	7.33	74	542.42					59-88	2	2			T55L	30	9.54	74	705.96					59-88	2	3			T55L	30	5.91	74	437.34
T55L	30	8.34				104	867.36					89-119	3	1			T55L	30	9.68	104	1006.72					89-119	3	2			T55L	30	8.96	104	931.84					89-119	3	3			T55L	30	7.86	104	817.44
T55L	30	13.82				135	1865.7					120-150	4	1			T55L	30	12.87	135	1737.45					120-150	4	2			T55L	30	10.7	135	1444.5					120-150	4	3			T55L	30	10.88	135	1468.8
T55L	30	16.21				165	2674.65					151-181	5	1			T55L	30	13.16	165	2171.4					151-181	5	2			T55L	30	13.92	165	2296.8					151-181	5	3			T55L	30	15.55	165	2565.75
T55L	30	9.22				195	1797.9					182-212	6	1			T55L	30	11.13	195	2170.35					182-212	6	2			T55L	30	11.58	195	2258.1					182-212	6	3			T55L	30	10.68	195	2082.6
T55L	30	6.85				225	1541.25					213-243	7	1			T55L	30	15.55	225	3498.75					213-243	7	2			T55L	30	17.38	225	3910.5					213-243	7	3			T55L	30	24.12	225	5427
							115.389														128.833														131.676														142.489
T55L	60	31.14				58	1806.12	58				58	1	1			T55L	60	25.15	58	1458.7	58				58	1	2			T55L	60	25.3	58	1467.4	58				58	1	3			T55L	60	23.38	58	1356.04
T55L	60	5.83				74	431.42					59-88	2	1			T55L	60	4.66	74	344.84					59-88	2	2			T55L	60	8.16	74	603.84					59-88	2	3			T55L	60	4.97	74	367.78
T55L	60	5.17				104	537.68					89-119	3	1			T55L	60	6.57	104	683.28					89-119	3	2			T55L	60	7.06	104	734.24					89-119	3	3			T55L	60	6.63	104	689.52
T55L	60	9.24				135	1247.4					120-150	4	1			T55L	60	8.43	135	1138.05					120-150	4	2			T55L	60	9.17	135	1237.95					120-150	4	3			T55L	60	8.38	135	1131.3
T55L	60	11.76				165	1940.4					151-181	5	1			T55L	60	9.33	165	1539.45					151-181	5	2			T55L	60	10.42	165	1719.3					151-181	5	3			T55L	60	10.97	165	1810.05
T55L	60	10.78				195	2102.1					182-212	6	1			T55L	60	11.46	195	2234.7					182-212	6	2			T55L	60	12.33	195	2404.35					182-212	6	3			T55L	60	10.32	195	2012.4
T55L	60	26.08				225	5868					213-243	7	1			T55L	60	34.38	225	7735.5					213-243	7	2			T55L	60	27.56	225	6201					213-243	7	3			T55L	60	35.34	225	7951.5
							139.331														151.345														143.681														153.186
T55L	120	23.87				58	1384.46	58				58	1	1			T55L	120	22.1	58	1281.8	58				58	1	2			T55L	120	20.04	58	1162.32	58				58	1	3			T55L	120	20.99	58	1217.42
T55L	120	4.99				74	369.26					59-88	2	1			T55L	120	3.82	74	282.68					59-88	2	2			T55L	120	7.8	74	577.2					59-88	2	3			T55L	120	3.81	74	281.94
T55L	120	3.62				104	376.48					89-119	3	1			T55L	120	5.16	104	536.64					89-119	3	2			T55L	120	5.5	104	572					89-119	3	3			T55L	120	5.34	104	555.36
T55L	120	6.36				135	858.6					120-150	4	1			T55L	120	6.36	135	858.6					120-150	4	2			T55L	120	7.18	135	969.3					120-150	4	3			T55L	120	6.19	135	835.65
T55L	120	9.29				165	1532.85					151-181	5	1			T55L	120	7.5	165	1237.5					151-181	5	2			T55L	120	8.22	165	1356.3					151-181	5	3			T55L	120	8.36	165	1379.4
T55L	120	10.48				195	2043.6					182-212	6	1			T55L	120	11.62	195	2265.9					182-212	6	2			T55L	120	13.13	195	2560.35					182-212	6	3			T55L	120	9.25	195	1803.75
T55L	120	41.38				225	9310.5					213-243	7	1			T55L	120	43.44	225	9774					213-243	7	2			T55L	120	38.12	225	8577					213-243	7	3			T55L	120	46.05	225	10361.2
							158.757														162.371														157.745														164.348
T55L	240	16.95				58	983.1	58				58	1	1			T55L	240	17.75	58	1029.5	58				58	1	2			T55L	240	14.64	58	849.12	58				58	1	3			T55L	240	13.85	58	803.3
T55L	240	7.68				74	568.32					59-88	2	1			T55L	240	4.84	74	358.16					59-88	2	2			T55L	240	10.35	74	765.9					59-88	2	3			T55L	240	4.02	74	297.48
T55L	240	4.81				104	500.24					89-119	3	1			T55L	240	5.48	104	569.92					89-119	3	2			T55L	240	6.22	104	646.88					89-119	3	3			T55L	240	6.58	104	684.32
T55L	240	8.1				135	1093.5					120-150	4	1			T55L	240	7.12	135	961.2					120-150	4	2			T55L	240	8.6	135	1161					120-150	4	3			T55L	240	6.85	135	924.75
T55L	240	9.92				165	1636.8					151-181	5	1			T55L	240	7.17	165	1183.05					151-181	5	2			T55L	240	8.32	165	1372.8					151-181	5	3			T55L	240	8.24	165	1359.6
T55L	240	12.19				195	2377.05					182-212	6	1			T55L	240	13.04	195	2542.8					182-212	6	2			T55L	240	15.29	195	2981.55					182-212	6	3			T55L	240	10.21	195	1990.95
T55L	240	40.36				225	9081					213-243	7	1			T55L	240	44.6	225	10035					213-243	7	2			T55L	240	36.59	225	8232.75					213-243	7	3			T55L	240	50.27	225	11310.8
							162.4														166.796														160.1														173.712
E3A	15	34.3				58	1989.4	58	40.7167	15	2.71445	58	1	1			E3A	15	29.59	58	1716.22	58	47.9647	15	3.19765	58	1	2			E3A	15	28.47	58	1651.26	58	50.2547	15	3.35031	58	1	3			E3A	15	21.85	58	1267.3
E3A	15	12.27				74	907.98		63.5956	30	2.11985	59-88	2	1			E3A	15	9.33	74	690.42		71.3745	30	2.37915	59-88	2	2			E3A	15	11.41	74	844.34		81.2701	30	2.709	59-88	2	3			E3A	15	5.66	74	418.84
E3A	15	17.36				104	1805.44		81.9428	60	1.36571	89-119	3	1			E3A	15	20.42	104	2123.68		86.3051	60	1.43842	89-119	3	2			E3A	15	16.88	104	1755.52		93.2523	60	1.5542	89-119	3	3			E3A	15	12.68	104	1318.72
E3A	15	27.34				135	3690.9		95.1445	120	0.792871	120-150	4	1			E3A	15	26.5	135	3577.5		98.8624	120	0.823853	120-150	4	2			E3A	15	25.09	135	3387.15		103.459	120	0.86216	120-150	4	3			E3A	15	23.84	135	3218.4
E3A	15	7.77				165	1282.05		97.4256	240	0.40594	151-181	5	1			E3A	15	9.81	165	1618.65		106.294	240	0.44289	151-181	5	2			E3A	15	12.28	165	2026.2		110.354	240	0.459809	151-181	5	3			E3A	15	23.27	165	3839.55
E3A	15	0.67				195	130.65				1.47976	182-212	6	1			E3A	15	3.7	195	721.5				1.65639	182-212	6	2			E3A	15	5.25	195	1023.75				1.7871	182-212	6	3			E3A	15	8.94	195	1743.3
E3A	15	0.29				225	65.25					213-243	7	1			E3A	15	0.66	225	148.5					213-243	7	2			E3A	15	0.61	225	137.25					213-243	7	3			E3A	15	3.77	225	848.25
							98.7167														105.965														108.255														126.544
E3A	30	33.47				58	1941.26	58				58	1	1			E3A	30	28.24	58	1637.92	58				58	1	2			E3A	30	22.83	58	1324.14	58				58	1	3			E3A	30	22.1	58	1281.8
E3A	30	7.46				74	552.04					59-88	2	1			E3A	30	5.47	74	404.78					59-88	2	2			E3A	30	5.92	74	438.08					59-88	2	3			E3A	30	4.98	74	368.52
E3A	30	8.74				104	908.96					89-119	3	1			E3A	30	11.3	104	1175.2					89-119	3	2			E3A	30	10.11	104	1051.44					89-119	3	3			E3A	30	8.16	104	848.64
E3A	30	14.09				135	1902.15					120-150	4	1			E3A	30	15.32	135	2068.2					120-150	4	2			E3A	30	14.01	135	1891.35					120-150	4	3			E3A	30	11.33	135	1529.55
E3A	30	17.03				165	2809.95					151-181	5	1			E3A	30	14.38	165	2372.7					151-181	5	2			E3A	30	16.44	165	2712.6					151-181	5	3			E3A	30	14.54	165	2399.1
E3A	30	9.16				195	1786.2					182-212	6	1			E3A	30	13.72	195	2675.4					182-212	6	2			E3A	30	13.27	195	2587.65					182-212	6	3			E3A	30	10.56	195	2059.2
E3A	30	10.04				225	2259					213-243	7	1			E3A	30	11.57	225	2603.25					213-243	7	2			E3A	30	17.43	225	3921.75					213-243	7	3			E3A	30	28.33	225	6374.25
							121.596														129.374														139.27														148.611
E3A	60	30.26				58	1755.08	58				58	1	1			E3A	60	26.51	58	1537.58	58				58	1	2			E3A	60	23.11	58	1340.38	58				58	1	3			E3A	60	22.2	58	1287.6
E3A	60	4.6				74	340.4					59-88	2	1			E3A	60	4.36	74	322.64					59-88	2	2			E3A	60	5.74	74	424.76					59-88	2	3			E3A	60	3.49	74	258.26
E3A	60	7				104	728					89-119	3	1			E3A	60	8.71	104	905.84					89-119	3	2			E3A	60	7.16	104	744.64					89-119	3	3			E3A	60	7.46	104	775.84
E3A	60	10.03				135	1354.05					120-150	4	1			E3A	60	10.87	135	1467.45					120-150	4	2			E3A	60	9.37	135	1264.95					120-150	4	3			E3A	60	9.82	135	1325.7
E3A	60	11.4				165	1881					151-181	5	1			E3A	60	10.52	165	1735.8					151-181	5	2			E3A	60	10.07	165	1661.55					151-181	5	3			E3A	60	11.4	165	1881
E3A	60	10.8				195	2106					182-212	6	1			E3A	60	10.61	195	2068.95					182-212	6	2			E3A	60	11.16	195	2176.2					182-212	6	3			E3A	60	9.44	195	1840.8
E3A	60	25.91				225	5829.75					213-243	7	1			E3A	60	28.41	225	6392.25					213-243	7	2			E3A	60	33.39	225	7512.75					213-243	7	3			E3A	60	36.19	225	8142.75
							139.943														144.305														151.252														155.119
E3A	120	23.45				58	1360.1	58				58	1	1			E3A	120	23.84	58	1382.72	58				58	1	2			E3A	120	20.41	58	1183.78	58				58	1	3			E3A	120	19.22	58	1114.76
E3A	120	6.13				74	453.62					59-88	2	1			E3A	120	3.66	74	270.84					59-88	2	2			E3A	120	5.69	74	421.06					59-88	2	3			E3A	120	3.2	74	236.8
E3A	120	5.57				104	579.28					89-119	3	1			E3A	120	6.72	104	698.88					89-119	3	2			E3A	120	5.62	104	584.48					89-119	3	3			E3A	120	6.16	104	640.64
E3A	120	8.13				135	1097.55					120-150	4	1			E3A	120	7.84	135	1058.4					120-150	4	2			E3A	120	6.85	135	924.75					120-150	4	3			E3A	120	7.1	135	958.5
E3A	120	9.54				165	1574.1					151-181	5	1			E3A	120	7.45	165	1229.25					151-181	5	2			E3A	120	7.32	165	1207.8					151-181	5	3			E3A	120	8.59	165	1417.35
E3A	120	12.19				195	2377.05					182-212	6	1			E3A	120	10.47	195	2041.65					182-212	6	2			E3A	120	11.69	195	2279.55					182-212	6	3			E3A	120	9.5	195	1852.5
E3A	120	34.99				225	7872.75					213-243	7	1			E3A	120	40.02	225	9004.5					213-243	7	2			E3A	120	42.42	225	9544.5					213-243	7	3			E3A	120	46.24	225	10404
							153.144														156.862														161.459														166.245
E3A	240	14.35				58	832.3	58				58	1	1			E3A	240	18.86	58	1093.88	58				58	1	2			E3A	240	11.18	58	648.44	58				58	1	3			E3A	240	10.62	58	615.96
E3A	240	11.24				74	831.76					59-88	2	1			E3A	240	4.5	74	333					59-88	2	2			E3A	240	8.22	74	608.28					59-88	2	3			E3A	240	3.94	74	291.56
E3A	240	7.3				104	759.2					89-119	3	1			E3A	240	6.37	104	662.48					89-119	3	2			E3A	240	7.51	104	781.04					89-119	3	3			E3A	240	8.82	104	917.28
E3A	240	10.66				135	1439.1					120-150	4	1			E3A	240	7.76	135	1047.6					120-150	4	2			E3A	240	8.6	135	1161					120-150	4	3			E3A	240	8.3	135	1120.5
E3A	240	10				165	1650					151-181	5	1			E3A	240	7.01	165	1156.65					151-181	5	2			E3A	240	7.41	165	1222.65					151-181	5	3			E3A	240	9.28	165	1531.2
E3A	240	13.96				195	2722.2					182-212	6	1			E3A	240	11.65	195	2271.75					182-212	6	2			E3A	240	14.15	195	2759.25					182-212	6	3			E3A	240	11.18	195	2180.1
E3A	240	32.48				225	7308					213-243	7	1			E3A	240	43.84	225	9864					213-243	7	2			E3A	240	42.91	225	9654.75					213-243	7	3			E3A	240	47.86	225	10768.5
							155.426														164.294														168.354														174.251
R11A	15	36.66				58	2126.28	58	32.6295	15	2.1753	58	1	1			R11A	15	32.52	58	1886.16	58	39.396	15	2.6264	58	1	2			R11A	15	30.64	58	1777.12	58	40.4455	15	2.69637	58	1	3			R11A	15	24.93	58	1445.94
R11A	15	20.87				74	1544.38		46.6842	30	1.55614	59-88	2	1			R11A	15	14.8	74	1095.2		56.0482	30	1.86827	59-88	2	2			R11A	15	18.57	74	1374.18		64.7661	30	2.15887	59-88	2	3			R11A	15	10.03	74	742.22
R11A	15	16.41				104	1706.64		68.6102	60	1.1435	89-119	3	1			R11A	15	21.46	104	2231.84		75.0128	60	1.25021	89-119	3	2			R11A	15	18.05	104	1877.2		76.9514	60	1.28252	89-119	3	3			R11A	15	15.86	104	1649.44
R11A	15	21.45				135	2895.75		86.902	120	0.724183	120-150	4	1			R11A	15	23.44	135	3164.4		87.0556	120	0.725463	120-150	4	2			R11A	15	22.83	135	3082.05		93.2373	120	0.776977	120-150	4	3			R11A	15	25.73	135	3473.55
R11A	15	3.9				165	643.5		93.294	240	0.388725	151-181	5	1			R11A	15	5.55	165	915.75		96.463	240	0.401929	151-181	5	2			R11A	15	6.96	165	1148.4		105.275	240	0.438647	151-181	5	3			R11A	15	16.52	165	2725.8
R11A	15	0.37				195	72.15				1.19757	182-212	6	1			R11A	15	1.85	195	360.75				1.37446	182-212	6	2			R11A	15	2.53	195	493.35				1.47068	182-212	6	3			R11A	15	5.1	195	994.5
R11A	15	0.33				225	74.25					213-243	7	1			R11A	15	0.38	225	85.5					213-243	7	2			R11A	15	0.41	225	92.25					213-243	7	3			R11A	15	1.83	225	411.75
							90.6295														97.396														98.4455														114.432
R11A	30	36.58				58	2121.64	58				58	1	1			R11A	30	32.35	58	1876.3	58				58	1	2			R11A	30	29.41	58	1705.78	58				58	1	3			R11A	30	25.29	58	1466.82
R11A	30	14.72				74	1089.28					59-88	2	1			R11A	30	11.11	74	822.14					59-88	2	2			R11A	30	11.13	74	823.62					59-88	2	3			R11A	30	10.09	74	746.66
R11A	30	12.1				104	1258.4					89-119	3	1			R11A	30	13.42	104	1395.68					89-119	3	2			R11A	30	11.04	104	1148.16					89-119	3	3			R11A	30	13.79	104	1434.16
R11A	30	14.36				135	1938.6					120-150	4	1			R11A	30	15.59	135	2104.65					120-150	4	2			R11A	30	13.34	135	1800.9					120-150	4	3			R11A	30	15.81	135	2134.35
R11A	30	13.16				165	2171.4					151-181	5	1			R11A	30	12.08	165	1993.2					151-181	5	2			R11A	30	13.53	165	2232.45					151-181	5	3			R11A	30	15.44	165	2547.6
R11A	30	5.13				195	1000.35					182-212	6	1			R11A	30	8.78	195	1712.1					182-212	6	2			R11A	30	9.36	195	1825.2					182-212	6	3			R11A	30	8	195	1560
R11A	30	3.95				225	888.75					213-243	7	1			R11A	30	6.67	225	1500.75					213-243	7	2			R11A	30	12.18	225	2740.5					213-243	7	3			R11A	30	11.59	225	2607.75
							104.684														114.048														122.766														124.973
R11A	60	31.73				58	1840.34	58				58	1	1			R11A	60	27.88	58	1617.04	58				58	1	2			R11A	60	27.26	58	1581.08	58				58	1	3			R11A	60	23.86	58	1383.88
R11A	60	9.29				74	687.46					59-88	2	1			R11A	60	8.12	74	600.88					59-88	2	2			R11A	60	10.17	74	752.58					59-88	2	3			R11A	60	7.72	74	571.28
R11A	60	8.58				104	892.32					89-119	3	1			R11A	60	10.64	104	1106.56					89-119	3	2			R11A	60	9.02	104	938.08					89-119	3	3			R11A	60	11.8	104	1227.2
R11A	60	12.85				135	1734.75					120-150	4	1			R11A	60	12.45	135	1680.75					120-150	4	2			R11A	60	10.15	135	1370.25					120-150	4	3			R11A	60	12.9	135	1741.5
R11A	60	11.52				165	1900.8					151-181	5	1			R11A	60	10.52	165	1735.8					151-181	5	2			R11A	60	10.22	165	1686.3					151-181	5	3			R11A	60	13.71	165	2262.15
R11A	60	8.38				195	1634.1					182-212	6	1			R11A	60	9.25	195	1803.75					182-212	6	2			R11A	60	9.88	195	1926.6					182-212	6	3			R11A	60	8.04	195	1567.8
R11A	60	17.65				225	3971.25					213-243	7	1			R11A	60	21.14	225	4756.5					213-243	7	2			R11A	60	23.29	225	5240.25					213-243	7	3			R11A	60	21.97	225	4943.25
							126.61														133.013														134.951														136.971
R11A	120	25.57				58	1483.06	58				58	1	1			R11A	120	26.26	58	1523.08	58				58	1	2			R11A	120	22.75	58	1319.5	58				58	1	3			R11A	120	21.88	58	1269.04
R11A	120	7.63				74	564.62					59-88	2	1			R11A	120	6.41	74	474.34					59-88	2	2			R11A	120	8.18	74	605.32					59-88	2	3			R11A	120	5.97	74	441.78
R11A	120	6.88				104	715.52					89-119	3	1			R11A	120	8.31	104	864.24					89-119	3	2			R11A	120	6.94	104	721.76					89-119	3	3			R11A	120	9.24	104	960.96
R11A	120	9.31				135	1256.85					120-150	4	1			R11A	120	9.35	135	1262.25					120-150	4	2			R11A	120	7.58	135	1023.3					120-150	4	3			R11A	120	9.55	135	1289.25
R11A	120	10.23				165	1687.95					151-181	5	1			R11A	120	8.28	165	1366.2					151-181	5	2			R11A	120	7.68	165	1267.2					151-181	5	3			R11A	120	9.95	165	1641.75
R11A	120	10.11				195	1971.45					182-212	6	1			R11A	120	9.91	195	1932.45					182-212	6	2			R11A	120	11.97	195	2334.15					182-212	6	3			R11A	120	8.52	195	1661.4
R11A	120	30.27				225	6810.75					213-243	7	1			R11A	120	31.48	225	7083					213-243	7	2			R11A	120	34.9	225	7852.5					213-243	7	3			R11A	120	34.9	225	7852.5
							144.902														145.056														151.237														151.167
R11A	240	16.54				58	959.32	58				58	1	1			R11A	240	20.18	58	1170.44	58				58	1	2			R11A	240	11.84	58	686.72	58				58	1	3			R11A	240	14.11	58	818.38
R11A	240	11.23				74	831.02					59-88	2	1			R11A	240	6.71	74	496.54					59-88	2	2			R11A	240	9.6	74	710.4					59-88	2	3			R11A	240	5.69	74	421.06
R11A	240	7.79				104	810.16					89-119	3	1			R11A	240	8.23	104	855.92					89-119	3	2			R11A	240	8.24	104	856.96					89-119	3	3			R11A	240	10.23	104	1063.92
R11A	240	10.54				135	1422.9					120-150	4	1			R11A	240	9.57	135	1291.95					120-150	4	2			R11A	240	9.35	135	1262.25					120-150	4	3			R11A	240	9.48	135	1279.8
R11A	240	10.51				165	1734.15					151-181	5	1			R11A	240	7.57	165	1249.05					151-181	5	2			R11A	240	8.1	165	1336.5					151-181	5	3			R11A	240	9.47	165	1562.55
R11A	240	13.03				195	2540.85					182-212	6	1			R11A	240	11.97	195	2334.15					182-212	6	2			R11A	240	14.11	195	2751.45					182-212	6	3			R11A	240	10.6	195	2067
R11A	240	30.36				225	6831					213-243	7	1			R11A	240	35.77	225	8048.25					213-243	7	2			R11A	240	38.77	225	8723.25					213-243	7	3			R11A	240	40.43	225	9096.75
							151.294														154.463														163.275														163.095
E34A	15	34.71				58	2013.18	58	28.1205	15	1.8747	58	1	1			E34A	15	33.8	58	1960.4	58	31.7758	15	2.11839	58	1	2			E34A	15	29.24	58	1695.92	58	34.3441	15	2.28961	58	1	3			E34A	15	24.22	58	1404.76
E34A	15	29.43				74	2177.82		36.1951	30	1.2065	59-88	2	1			E34A	15	21.08	74	1559.92		38.8094	30	1.29365	59-88	2	2			E34A	15	24.94	74	1845.56		48.619	30	1.62063	59-88	2	3			E34A	15	12.73	74	942.02
E34A	15	16.85				104	1752.4		44.9231	60	0.748718	89-119	3	1			E34A	15	23.89	104	2484.56		48.3216	60	0.80536	89-119	3	2			E34A	15	21.77	104	2264.08		56.436	60	0.9406	89-119	3	3			E34A	15	21.66	104	2252.64
E34A	15	16.39				135	2212.65		63.8749	120	0.532291	120-150	4	1			E34A	15	18.94	135	2556.9		65.6054	120	0.546712	120-150	4	2			E34A	15	19.48	135	2629.8		70.0247	120	0.583539	120-150	4	3			E34A	15	30.01	135	4051.35
E34A	15	2.09				165	344.85		71.4491	240	0.297705	151-181	5	1			E34A	15	1.48	165	244.2		69.0206	240	0.287586	151-181	5	2			E34A	15	3.39	165	559.35		80.5751	240	0.33573	151-181	5	3			E34A	15	8.39	165	1384.35
E34A	15	0.27				195	52.65				0.931983	182-212	6	1			E34A	15	0.28	195	54.6				1.01034	182-212	6	2			E34A	15	0.86	195	167.7				1.15402	182-212	6	3			E34A	15	2.14	195	417.3
E34A	15	0.26				225	58.5					213-243	7	1			E34A	15	0.52	225	117					213-243	7	2			E34A	15	0.32	225	72					213-243	7	3			E34A	15	0.85	225	191.25
							86.1205														89.7758														92.3441														106.437
E34A	30	33.76				58	1958.08	58				58	1	1			E34A	30	32.92	58	1909.36	58				58	1	2			E34A	30	27.63	58	1602.54	58				58	1	3			E34A	30	25.16	58	1459.28
E34A	30	25.32				74	1873.68					59-88	2	1			E34A	30	19.46	74	1440.04					59-88	2	2			E34A	30	19.23	74	1423.02					59-88	2	3			E34A	30	15.17	74	1122.58
E34A	30	15.8				104	1643.2					89-119	3	1			E34A	30	19.31	104	2008.24					89-119	3	2			E34A	30	17.86	104	1857.44					89-119	3	3			E34A	30	18.82	104	1957.28
E34A	30	13.14				135	1773.9					120-150	4	1			E34A	30	17.16	135	2316.6					120-150	4	2			E34A	30	15.66	135	2114.1					120-150	4	3			E34A	30	19.54	135	2637.9
E34A	30	7.41				165	1222.65					151-181	5	1			E34A	30	6.82	165	1125.3					151-181	5	2			E34A	30	9.63	165	1588.95					151-181	5	3			E34A	30	11.14	165	1838.1
E34A	30	2.75				195	536.25					182-212	6	1			E34A	30	3.17	195	618.15					182-212	6	2			E34A	30	5.73	195	1117.35					182-212	6	3			E34A	30	5.1	195	994.5
E34A	30	1.83				225	411.75					213-243	7	1			E34A	30	1.17	225	263.25					213-243	7	2			E34A	30	4.26	225	958.5					213-243	7	3			E34A	30	5.07	225	1140.75
							94.1951														96.8094														106.619														111.504
E34A	60	32.61				58	1891.38	58				58	1	1			E34A	60	31.91	58	1850.78	58				58	1	2			E34A	60	26.69	58	1548.02	58				58	1	3			E34A	60	25.13	58	1457.54
E34A	60	20.72				74	1533.28					59-88	2	1			E34A	60	16.92	74	1252.08					59-88	2	2			E34A	60	17.05	74	1261.7					59-88	2	3			E34A	60	14.25	74	1054.5
E34A	60	14.95				104	1554.8					89-119	3	1			E34A	60	17.2	104	1788.8					89-119	3	2			E34A	60	16.47	104	1712.88					89-119	3	3			E34A	60	17.59	104	1829.36
E34A	60	13.01				135	1756.35					120-150	4	1			E34A	60	13.94	135	1881.9					120-150	4	2			E34A	60	13.56	135	1830.6					120-150	4	3			E34A	60	16.87	135	2277.45
E34A	60	8.89				165	1466.85					151-181	5	1			E34A	60	8.5	165	1402.5					151-181	5	2			E34A	60	9.93	165	1638.45					151-181	5	3			E34A	60	10.89	165	1796.85
E34A	60	3.92				195	764.4					182-212	6	1			E34A	60	4.68	195	912.6					182-212	6	2			E34A	60	7.11	195	1386.45					182-212	6	3			E34A	60	5.64	195	1099.8
E34A	60	5.89				225	1325.25					213-243	7	1			E34A	60	6.86	225	1543.5					213-243	7	2			E34A	60	9.18	225	2065.5					213-243	7	3			E34A	60	9.63	225	2166.75
							102.923														106.322														114.436														116.823
E34A	120	28.17				58	1633.86	58				58	1	1			E34A	120	27.18	58	1576.44	58				58	1	2			E34A	120	21.67	58	1256.86	58				58	1	3			E34A	120	24.27	58	1407.66
E34A	120	14.39				74	1064.86					59-88	2	1			E34A	120	12.02	74	889.48					59-88	2	2			E34A	120	14.89	74	1101.86					59-88	2	3			E34A	120	11.69	74	865.06
E34A	120	12.68				104	1318.72					89-119	3	1			E34A	120	15.13	104	1573.52					89-119	3	2			E34A	120	15.15	104	1575.6					89-119	3	3			E34A	120	16.12	104	1676.48
E34A	120	11.76				135	1587.6					120-150	4	1			E34A	120	13.11	135	1769.85					120-150	4	2			E34A	120	11.93	135	1610.55					120-150	4	3			E34A	120	14.56	135	1965.6
E34A	120	10.81				165	1783.65					151-181	5	1			E34A	120	9.64	165	1590.6					151-181	5	2			E34A	120	10.94	165	1805.1					151-181	5	3			E34A	120	11.39	165	1879.35
E34A	120	6.54				195	1275.3					182-212	6	1			E34A	120	6.62	195	1290.9					182-212	6	2			E34A	120	8.9	195	1735.5					182-212	6	3			E34A	120	6.12	195	1193.4
E34A	120	15.66				225	3523.5					213-243	7	1			E34A	120	16.31	225	3669.75					213-243	7	2			E34A	120	16.52	225	3717					213-243	7	3			E34A	120	15.85	225	3566.25
							121.875														123.605														128.025														125.538
E34A	240	22.36				58	1296.88	58				58	1	1			E34A	240	28.1	58	1629.8	58				58	1	2			E34A	240	21.53	58	1248.74	58				58	1	3			E34A	240	25.17	58	1459.86
E34A	240	17.13				74	1267.62					59-88	2	1			E34A	240	10.94	74	809.56					59-88	2	2			E34A	240	12.77	74	944.98					59-88	2	3			E34A	240	12.06	74	892.44
E34A	240	10.84				104	1127.36					89-119	3	1			E34A	240	13.5	104	1404					89-119	3	2			E34A	240	11.46	104	1191.84					89-119	3	3			E34A	240	15.74	104	1636.96
E34A	240	11.76				135	1587.6					120-150	4	1			E34A	240	11.75	135	1586.25					120-150	4	2			E34A	240	9.94	135	1341.9					120-150	4	3			E34A	240	12.64	135	1706.4
E34A	240	10.25				165	1691.25					151-181	5	1			E34A	240	8.86	165	1461.9					151-181	5	2			E34A	240	8.68	165	1432.2					151-181	5	3			E34A	240	9.9	165	1633.5
E34A	240	8.31				195	1620.45					182-212	6	1			E34A	240	7.69	195	1499.55					182-212	6	2			E34A	240	10.48	195	2043.6					182-212	6	3			E34A	240	7.06	195	1376.7
E34A	240	19.35				225	4353.75					213-243	7	1			E34A	240	19.16	225	4311					213-243	7	2			E34A	240	25.13	225	5654.25					213-243	7	3			E34A	240	17.43	225	3921.75
							129.449														127.021														138.575														126.276
[truncated: 7 more columns]

## Sheet: +TFS
type	time	percent of transcripts per bin	theor_average_length	average RNA length	start nt RNA	increase in average RNA length	timepoints	nt/s	bp	bin	rep		type	time	percent of transcripts per bin	theor_average_length	average RNA length	start nt RNA	increase in average RNA length	timepoints	nt/s	bp	bin	rep		type	time	percent of transcripts per bin	theor_average_length	average RNA length	start nt RNA	increase in average RNA length	timepoints	nt/s	bp	bin	rep
SM	0	84.57	58	4905.06					58-62	1	1		SM	0	92.74	58	5378.92					58-62	1	2		SM	0	95.87	58	5560.46					58-62	1	3
SM	0	2.78	74	205.72					63-88	2	1		SM	0	1.33	74	98.42					63-88	2	2		SM	0	0.75	74	55.5					63-88	2	3
SM	0	3.64	104	378.56					89-119	3	1		SM	0	3.12	104	324.48					89-119	3	2		SM	0	1.99	104	206.96					89-119	3	3
SM	0	1.42	135	191.7					120-150	4	1		SM	0	0.39	135	52.65					120-150	4	2		SM	0	0.3	135	40.5					120-150	4	3
SM	0	2.71	165	447.15					151-181	5	1		SM	0	0.91	165	150.15					151-181	5	2		SM	0	0.31	165	51.15					151-181	5	3
SM	0	3.09	195	602.55					182-212	6	1		SM	0	0.78	195	152.1					182-212	6	2		SM	0	0.4	195	78					182-212	6	3
SM	0	1.79	225	402.75					213-243	7	1		SM	0	0.72	225	162					213-243	7	2		SM	0	0.39	225	87.75					213-243	7	3
				71.3349													63.1872													60.8032
naked	15	18.73	58	1086.34	58	52.4381	15	3.49587	58-62	1	1		naked	15	22.87	58	1326.46	58	32.1467	15	2.14311	58-62	1	2		naked	15	18.46	58	1070.68	58	32.5005	15	2.1667	58-62	1	3
naked	15	12.61	74	933.14			30	3.63927	63-88	2	1		naked	15	19.26	74	1425.24		86.4299	30	2.881	63-88	2	2		naked	15	30.45	74	2253.3		77.4555	30	2.58185	63-88	2	3
naked	15	28.02	104	2914.08			60	1.85133	89-119	3	1		naked	15	51.73	104	5379.92		117.277	60	1.95461	89-119	3	2		naked	15	40.38	104	4199.52		122.323	60	2.03871	89-119	3	3
naked	15	24.26	135	3275.1			120	1.00521	120-150	4	1		naked	15	5.07	135	684.45		139.876	120	1.16563	120-150	4	2		naked	15	8.87	135	1197.45		134.751	120	1.12292	120-150	4	3
naked	15	13.1	165	2161.5			240	0.488165	151-181	5	1		naked	15	0.55	165	90.75		138.135	240	0.575564	151-181	5	2		naked	15	1.28	165	211.2		132.457	240	0.551905	151-181	5	3
naked	15	2.22	195	432.9				2.09597	182-212	6	1		naked	15	0.23	195	44.85				1.74398	182-212	6	2		naked	15	0.27	195	52.65				1.69242	182-212	6	3
naked	15	1.07	225	240.75					213-243	7	1		naked	15	0.28	225	63					213-243	7	2		naked	15	0.29	225	65.25					213-243	7	3
				110.438													90.1467													90.5005
naked	30	13.55	58	785.9	58	109.178			58-62	1	1		naked	30	16.29	58	944.82	58				58-62	1	2		naked	30	14.86	58	861.88	58				58-62	1	3
naked	30	6.05	74	447.7					63-88	2	1		naked	30	2.24	74	165.76					63-88	2	2		naked	30	6.39	74	472.86					63-88	2	3
naked	30	7.2	104	748.8					89-119	3	1		naked	30	9.04	104	940.16					89-119	3	2		naked	30	15.24	104	1584.96					89-119	3	3
naked	30	8.62	135	1163.7					120-150	4	1		naked	30	16.92	135	2284.2					120-150	4	2		naked	30	20.87	135	2817.45					120-150	4	3
naked	30	10.61	165	1750.65					151-181	5	1		naked	30	29.21	165	4819.65					151-181	5	2		naked	30	23.32	165	3847.8					151-181	5	3
naked	30	10.74	195	2094.3					182-212	6	1		naked	30	20.97	195	4089.15					182-212	6	2		naked	30	12.88	195	2511.6					182-212	6	3
naked	30	43.23	225	9726.75					213-243	7	1		naked	30	5.33	225	1199.25					213-243	7	2		naked	30	6.44	225	1449					213-243	7	3
				167.178													144.43													135.456
naked	60	13.72	58	795.76	58	111.08			58-62	1	1		naked	60	20.76	58	1204.08	58				58-62	1	2		naked	60	12.87	58	746.46	58				58-62	1	3
naked	60	5.43	74	401.82					63-88	2	1		naked	60	1.13	74	83.62					63-88	2	2		naked	60	2.11	74	156.14					63-88	2	3
naked	60	6.43	104	668.72					89-119	3	1		naked	60	0.85	104	88.4					89-119	3	2		naked	60	3.92	104	407.68					89-119	3	3
naked	60	8.32	135	1123.2					120-150	4	1		naked	60	6.2	135	837					120-150	4	2		naked	60	6.97	135	940.95					120-150	4	3
naked	60	10.3	165	1699.5					151-181	5	1		naked	60	6.59	165	1087.35					151-181	5	2		naked	60	8.64	165	1425.6					151-181	5	3
naked	60	11.2	195	2184					182-212	6	1		naked	60	9.36	195	1825.2					182-212	6	2		naked	60	12.66	195	2468.7					182-212	6	3
naked	60	44.6	225	10035					213-243	7	1		naked	60	55.12	225	12402					213-243	7	2		naked	60	52.83	225	11886.8					213-243	7	3
				169.08													175.277													180.323
naked	120	9.84	58	570.72	58	120.625			58-62	1	1		naked	120	10.83	58	628.14	58				58-62	1	2		naked	120	9.13	58	529.54	58				58-62	1	3
naked	120	5.46	74	404.04					63-88	2	1		naked	120	0.71	74	52.54					63-88	2	2		naked	120	2.03	74	150.22					63-88	2	3
naked	120	6.3	104	655.2					89-119	3	1		naked	120	0.69	104	71.76					89-119	3	2		naked	120	2.3	104	239.2					89-119	3	3
naked	120	6.49	135	876.15					120-150	4	1		naked	120	3.58	135	483.3					120-150	4	2		naked	120	4.88	135	658.8					120-150	4	3
naked	120	8.8	165	1452					151-181	5	1		naked	120	3.66	165	603.9					151-181	5	2		naked	120	6	165	990					151-181	5	3
naked	120	9.77	195	1905.15					182-212	6	1		naked	120	5.71	195	1113.45					182-212	6	2		naked	120	10.54	195	2055.3					182-212	6	3
naked	120	53.33	225	11999.2					213-243	7	1		naked	120	74.82	225	16834.5					213-243	7	2		naked	120	65.12	225	14652					213-243	7	3
				178.625													197.876													192.751
naked	240	6.36	58	368.88	58	117.16			58-62	1	1		naked	240	6.59	58	382.22	58				58-62	1	2		naked	240	4.55	58	263.9	58				58-62	1	3
naked	240	7.44	74	550.56					63-88	2	1		naked	240	1.68	74	124.32					63-88	2	2		naked	240	4.54	74	335.96					63-88	2	3
naked	240	8.33	104	866.32					89-119	3	1		naked	240	4.21	104	437.84					89-119	3	2		naked	240	4.28	104	445.12					89-119	3	3
naked	240	8.22	135	1109.7					120-150	4	1		naked	240	6.43	135	868.05					120-150	4	2		naked	240	6.55	135	884.25					120-150	4	3
naked	240	11.2	165	1848					151-181	5	1		naked	240	3.12	165	514.8					151-181	5	2		naked	240	7.8	165	1287					151-181	5	3
naked	240	12.55	195	2447.25					182-212	6	1		naked	240	8.64	195	1684.8					182-212	6	2		naked	240	14.6	195	2847					182-212	6	3
naked	240	45.89	225	10325.2					213-243	7	1		naked	240	69.34	225	15601.5					213-243	7	2		naked	240	57.7	225	12982.5					213-243	7	3
				175.16													196.135													190.457
WT	15	19.74	58	1144.92	58	37.1377	15	2.47585	58-62	1	1		WT	15	28.85	58	1673.3	58	27.3439	15	1.82293	58-62	1	2		WT	15	21.11	58	1224.38	58	22.0451	15	1.46967	58-62	1	3
WT	15	25.77	74	1906.98		89.5835	30	2.98612	63-88	2	1		WT	15	41.45	74	3067.3		55.1415	30	1.83805	63-88	2	2		WT	15	51.84	74	3836.16		56.2978	30	1.87659	63-88	2	3
WT	15	37.78	104	3929.12		100.585	60	1.67642	89-119	3	1		WT	15	22.36	104	2325.44		104.946	60	1.7491	89-119	3	2		WT	15	24.53	104	2551.12		104.664	60	1.74439	89-119	3	3
WT	15	11.03	135	1489.05		105.964	120	0.883033	120-150	4	1		WT	15	1.74	135	234.9		121.508	120	1.01257	120-150	4	2		WT	15	1.79	135	241.65		116.368	120	0.969736	120-150	4	3
WT	15	3.45	165	569.25		110.961	240	0.462337	151-181	5	1		WT	15	0.25	165	41.25		129.767	240	0.540697	151-181	5	2		WT	15	0.19	165	31.35		123.31	240	0.513792	151-181	5	3
WT	15	0.91	195	177.45				1.69675	182-212	6	1		WT	15	0.46	195	89.7				1.39267	182-212	6	2		WT	15	0.13	195	25.35				1.31484	182-212	6	3
WT	15	1.32	225	297					213-243	7	1		WT	15	4.9	225	1102.5					213-243	7	2		WT	15	0.42	225	94.5					213-243	7	3
				95.1377													85.3439													80.0451
WT	30	18.82	58	1091.56	58				58-62	1	1		WT	30	27.95	58	1621.1	58				58-62	1	2		WT	30	18.29	58	1060.82	58				58-62	1	3
WT	30	7.44	74	550.56					63-88	2	1		WT	30	8.86	74	655.64					63-88	2	2		WT	30	13.51	74	999.74					63-88	2	3
WT	30	11.77	104	1224.08					89-119	3	1		WT	30	9.54	104	992.16					89-119	3	2		WT	30	24.68	104	2566.72					89-119	3	3
WT	30	11.15	135	1505.25					120-150	4	1		WT	30	29.91	135	4037.85					120-150	4	2		WT	30	21.08	135	2845.8					120-150	4	3
WT	30	12.5	165	2062.5					151-181	5	1		WT	30	21.23	165	3502.95					151-181	5	2		WT	30	15.53	165	2562.45					151-181	5	3
WT	30	9.92	195	1934.4					182-212	6	1		WT	30	2.01	195	391.95					182-212	6	2		WT	30	5.35	195	1043.25					182-212	6	3
WT	30	28.4	225	6390					213-243	7	1		WT	30	0.5	225	112.5					213-243	7	2		WT	30	1.56	225	351					213-243	7	3
				147.584													113.142													114.298
WT	60	17.52	58	1016.16	58				58-62	1	1		WT	60	25.24	58	1463.92	58				58-62	1	2		WT	60	14.77	58	856.66	58				58-62	1	3
WT	60	5.97	74	441.78					63-88	2	1		WT	60	2.01	74	148.74					63-88	2	2		WT	60	4.82	74	356.68					63-88	2	3
WT	60	9.04	104	940.16					89-119	3	1		WT	60	1.41	104	146.64					89-119	3	2		WT	60	9.38	104	975.52					89-119	3	3
WT	60	8.76	135	1182.6					120-150	4	1		WT	60	8.41	135	1135.35					120-150	4	2		WT	60	9.54	135	1287.9					120-150	4	3
WT	60	11.04	165	1821.6					151-181	5	1		WT	60	6.64	165	1095.6					151-181	5	2		WT	60	11.04	165	1821.6					151-181	5	3
WT	60	8.91	195	1737.45					182-212	6	1		WT	60	12.03	195	2345.85					182-212	6	2		WT	60	12.7	195	2476.5					182-212	6	3
WT	60	38.75	225	8718.75					213-243	7	1		WT	60	44.26	225	9958.5					213-243	7	2		WT	60	37.74	225	8491.5					213-243	7	3
				158.585													162.946													162.664
WT	120	17.03	58	987.74	58				58-62	1	1		WT	120	23.33	58	1353.14	58				58-62	1	2		WT	120	15	58	870	58				58-62	1	3
WT	120	6.02	74	445.48					63-88	2	1		WT	120	1.18	74	87.32					63-88	2	2		WT	120	3.13	74	231.62					63-88	2	3
WT	120	7.72	104	802.88					89-119	3	1		WT	120	0.91	104	94.64					89-119	3	2		WT	120	6.09	104	633.36					89-119	3	3
WT	120	6.45	135	870.75					120-150	4	1		WT	120	0.71	135	95.85					120-150	4	2		WT	120	5.94	135	801.9					120-150	4	3
WT	120	9.67	165	1595.55					151-181	5	1		WT	120	1.06	165	174.9					151-181	5	2		WT	120	8.38	165	1382.7					151-181	5	3
WT	120	8.45	195	1647.75					182-212	6	1		WT	120	7.91	195	1542.45					182-212	6	2		WT	120	10.45	195	2037.75					182-212	6	3
WT	120	44.65	225	10046.2					213-243	7	1		WT	120	64.9	225	14602.5					213-243	7	2		WT	120	51.02	225	11479.5					213-243	7	3
				163.964	58												179.508	58												174.368	58
WT	240	15.19	58	881.02					58-62	1	1		WT	240	17.08	58	990.64					58-62	1	2		WT	240	12.38	58	718.04					58-62	1	3
WT	240	6.5	74	481					63-88	2	1		WT	240	1.82	74	134.68					63-88	2	2		WT	240	4.03	74	298.22					63-88	2	3
WT	240	6.98	104	725.92					89-119	3	1		WT	240	2.4	104	249.6					89-119	3	2		WT	240	4.89	104	508.56					89-119	3	3
WT	240	5.5	135	742.5					120-150	4	1		WT	240	0.97	135	130.95					120-150	4	2		WT	240	4.69	135	633.15					120-150	4	3
WT	240	8.02	165	1323.3					151-181	5	1		WT	240	1.12	165	184.8					151-181	5	2		WT	240	6.42	165	1059.3					151-181	5	3
WT	240	8.83	195	1721.85					182-212	6	1		WT	240	5.04	195	982.8					182-212	6	2		WT	240	9.8	195	1911					182-212	6	3
WT	240	48.98	225	11020.5					213-243	7	1		WT	240	71.57	225	16103.2					213-243	7	2		WT	240	57.79	225	13002.8					213-243	7	3
				168.961													187.767													181.31
G17D	15	23.41	58	1357.78	58	23.8707	15	1.59138	58-62	1	1		G17D	15	44.05	58	2554.9	58	15.1019	15	1.00679	58-62	1	2		G17D	15	37.51	58	2175.58	58	13.0436	15	0.869573	58-62	1	3
G17D	15	52.52	74	3886.48		47.9339	30	1.5978	63-88	2	1		G17D	15	37.94	74	2807.56		20.4307	30	0.681023	63-88	2	2		G17D	15	55.5	74	4107		28.6319	30	0.954397	63-88	2	3
G17D	15	16.54	104	1720.16		49.4611	60	0.824352	89-119	3	1		G17D	15	16.52	104	1718.08		34.4129	60	0.573548	89-119	3	2		G17D	15	5.62	104	584.48		53.4848	60	0.891413	89-119	3	3
G17D	15	3.57	135	481.95		65.1627	120	0.543022	120-150	4	1		G17D	15	1.06	135	143.1		52.9643	120	0.441369	120-150	4	2		G17D	15	0.64	135	86.4		71.599	120	0.596658	120-150	4	3
G17D	15	2.1	165	346.5		75.2416	240	0.313507	151-181	5	1		G17D	15	0.16	165	26.4		75.4	240	0.314167	151-181	5	2		G17D	15	0.17	165	28.05		86.7488	240	0.361453	151-181	5	3
G17D	15	0.81	195	157.95				0.974012	182-212	6	1		G17D	15	0.02	195	3.9				0.60338	182-212	6	2		G17D	15	0.18	195	35.1				0.734699	182-212	6	3
G17D	15	1.05	225	236.25					213-243	7	1		G17D	15	0.25	225	56.25					213-243	7	2		G17D	15	0.39	225	87.75					213-243	7	3
				81.8707													73.1019													71.0436
G17D	30	20.57	58	1193.06	58				58-62	1	1		G17D	30	41.93	58	2431.94	58				58-62	1	2		G17D	30	22.52	58	1306.16	58				58-62	1	3
G17D	30	25.81	74	1909.94					63-88	2	1		G17D	30	30.41	74	2250.34					63-88	2	2		G17D	30	41.16	74	3045.84					63-88	2	3
G17D	30	24.46	104	2543.84					89-119	3	1		G17D	30	20.56	104	2138.24					89-119	3	2		G17D	30	23.96	104	2491.84					89-119	3	3
G17D	30	11.47	135	1548.45					120-150	4	1		G17D	30	5.3	135	715.5					120-150	4	2		G17D	30	8.2	135	1107					120-150	4	3
G17D	30	7.65	165	1262.25					151-181	5	1		G17D	30	1.45	165	239.25					151-181	5	2		G17D	30	3.38	165	557.7					151-181	5	3
G17D	30	4.03	195	785.85					182-212	6	1		G17D	30	0.29	195	56.55					182-212	6	2		G17D	30	0.62	195	120.9					182-212	6	3
G17D	30	6	225	1350					213-243	7	1		G17D	30	0.05	225	11.25					213-243	7	2		G17D	30	0.15	225	33.75					213-243	7	3
				105.934													78.4307													86.6319
G17D	60	19.35	58	1122.3	58				58-62	1	1		G17D	60	40.38	58	2342.04	58				58-62	1	2		G17D	60	19.17	58	1111.86	58				58-62	1	3
G17D	60	26.91	74	1991.34					63-88	2	1		G17D	60	19.32	74	1429.68					63-88	2	2		G17D	60	25.08	74	1855.92					63-88	2	3
G17D	60	23.68	104	2462.72					89-119	3	1		G17D	60	20.28	104	2109.12					89-119	3	2		G17D	60	22.35	104	2324.4					89-119	3	3
G17D	60	11.78	135	1590.3					120-150	4	1		G17D	60	10.18	135	1374.3					120-150	4	2		G17D	60	12	135	1620					120-150	4	3
G17D	60	7.02	165	1158.3					151-181	5	1		G17D	60	1.96	165	323.4					151-181	5	2		G17D	60	7.02	165	1158.3					151-181	5	3
G17D	60	3.82	195	744.9					182-212	6	1		G17D	60	3.75	195	731.25					182-212	6	2		G17D	60	5.25	195	1023.75					182-212	6	3
G17D	60	7.45	225	1676.25					213-243	7	1		G17D	60	4.14	225	931.5					213-243	7	2		G17D	60	9.13	225	2054.25					213-243	7	3
				107.461													92.4129													111.485
G17D	120	17.29	58	1002.82	58				58-62	1	1		G17D	120	38.34	58	2223.72	58				58-62	1	2		G17D	120	16.57	58	961.06	58				58-62	1	3
G17D	120	18.8	74	1391.2					63-88	2	1		G17D	120	11.97	74	885.78					63-88	2	2		G17D	120	15.55	74	1150.7					63-88	2	3
G17D	120	22.45	104	2334.8					89-119	3	1		G17D	120	15.72	104	1634.88					89-119	3	2		G17D	120	21.16	104	2200.64					89-119	3	3
G17D	120	11.6	135	1566					120-150	4	1		G17D	120	9.74	135	1314.9					120-150	4	2		G17D	120	12.19	135	1645.65					120-150	4	3
G17D	120	9.07	165	1496.55					151-181	5	1		G17D	120	2.2	165	363					151-181	5	2		G17D	120	9.13	165	1506.45					151-181	5	3
G17D	120	5.02	195	978.9					182-212	6	1		G17D	120	9.42	195	1836.9					182-212	6	2		G17D	120	7.32	195	1427.4					182-212	6	3
G17D	120	15.76	225	3546					213-243	7	1		G17D	120	12.61	225	2837.25					213-243	7	2		G17D	120	18.08	225	4068					213-243	7	3
				123.163													110.964													129.599
G17D	240	16.51	58	957.58	58				58-62	1	1		G17D	240	26.88	58	1559.04	58				58-62	1	2		G17D	240	13.78	58	799.24	58				58-62	1	3
G17D	240	16.86	74	1247.64					63-88	2	1		G17D	240	9.18	74	679.32					63-88	2	2		G17D	240	13.44	74	994.56					63-88	2	3
G17D	240	19.61	104	2039.44					89-119	3	1		G17D	240	17.26	104	1795.04					89-119	3	2		G17D	240	15.82	104	1645.28					89-119	3	3
G17D	240	8.78	135	1185.3					120-150	4	1		G17D	240	7.79	135	1051.65					120-150	4	2		G17D	240	10.38	135	1401.3					120-150	4	3
G17D	240	8.77	165	1447.05					151-181	5	1		G17D	240	2.38	165	392.7					151-181	5	2		G17D	240	9.13	165	1506.45					151-181	5	3
G17D	240	6.12	195	1193.4					182-212	6	1		G17D	240	11.75	195	2291.25					182-212	6	2		G17D	240	9.79	195	1909.05					182-212	6	3
G17D	240	23.35	225	5253.75					213-243	7	1		G17D	240	24.76	225	5571					213-243	7	2		G17D	240	27.64	225	6219					213-243	7	3
				133.242													133.4													144.749
E19K	15	28.04	58	1626.32	58	21.2172	15	1.41448	58-62	1	1		E19K	15	23.22	58	1346.76	58	15.8931	15	1.05954	58-62	1	2		E19K	15	46.33	58	2687.14	58	11.5481	15	0.769873	58-62	1	3
E19K	15	55.42	74	4101.08		35.5794	30	1.18598	63-88	2	1		E19K	15	67.16	74	4969.84		18.0449	30	0.601497	63-88	2	2		E19K	15	47.1	74	3485.4		20.0781	30	0.66927	63-88	2	3
E19K	15	8.73	104	907.92		36.2604	60	0.60434	89-119	3	1		E19K	15	8.19	104	851.76		27.0647	60	0.451078	89-119	3	2		E19K	15	5.08	104	528.32		36.7503	60	0.612505	89-119	3	3
E19K	15	3.59	135	484.65		49.5584	120	0.412987	120-150	4	1		E19K	15	0.99	135	133.65		44.3686	120	0.369738	120-150	4	2		E19K	15	0.7	135	94.5		53.667	120	0.447225	120-150	4	3
E19K	15	2.14	165	353.1		59.9098	240	0.249624	151-181	5	1		E19K	15	0.07	165	11.55		67.2423	240	0.280176	151-181	5	2		E19K	15	0.2	165	33		65.4853	240	0.272855	151-181	5	3
E19K	15	0.72	195	140.4				0.773482	182-212	6	1		E19K	15	0.25	195	48.75				0.552406	182-212	6	2		E19K	15	0.21	195	40.95				0.554346	182-212	6	3
E19K	15	1.37	225	308.25					213-243	7	1		E19K	15	0.12	225	27					213-243	7	2		E19K	15	0.38	225	85.5					213-243	7	3
				79.2172													73.8931													69.5481
E19K	30	20.43	58	1184.94	58				58-62	1	1		E19K	30	39.82	58	2309.56	58				58-62	1	2		E19K	30	27.93	58	1619.94	58				58-62	1	3
E19K	30	40.19	74	2974.06					63-88	2	1		E19K	30	40.01	74	2960.74					63-88	2	2		E19K	30	54.13	74	4005.62					63-88	2	3
E19K	30	21.21	104	2205.84					89-119	3	1		E19K	30	14.66	104	1524.64					89-119	3	2		E19K	30	11.35	104	1180.4					89-119	3	3
E19K	30	8.09	135	1092.15					120-150	4	1		E19K	30	4.2	135	567					120-150	4	2		E19K	30	3.91	135	527.85					120-150	4	3
E19K	30	4.9	165	808.5					151-181	5	1		E19K	30	0.68	165	112.2					151-181	5	2		E19K	30	1.89	165	311.85					151-181	5	3
E19K	30	2.36	195	460.2					182-212	6	1		E19K	30	0.38	195	74.1					182-212	6	2		E19K	30	0.52	195	101.4					182-212	6	3
E19K	30	2.81	225	632.25					213-243	7	1		E19K	30	0.25	225	56.25					213-243	7	2		E19K	30	0.27	225	60.75					213-243	7	3
				93.5794													76.0449													78.0781
E19K	60	20.05	58	1162.9	58				58-62	1	1		E19K	60	37.75	58	2189.5	58				58-62	1	2		E19K	60	23	58	1334	58				58-62	1	3
E19K	60	40.51	74	2997.74					63-88	2	1		E19K	60	32.89	74	2433.86					63-88	2	2		E19K	60	38.82	74	2872.68					63-88	2	3
E19K	60	20.9	104	2173.6					89-119	3	1		E19K	60	16.14	104	1678.56					89-119	3	2		E19K	60	18.25	104	1898					89-119	3	3
E19K	60	8.06	135	1088.1					120-150	4	1		E19K	60	6.83	135	922.05					120-150	4	2		E19K	60	8.38	135	1131.3					120-150	4	3
E19K	60	4.58	165	755.7					151-181	5	1		E19K	60	1.47	165	242.55					151-181	5	2		E19K	60	4.56	165	752.4					151-181	5	3
E19K	60	2.65	195	516.75					182-212	6	1		E19K	60	2.16	195	421.2					182-212	6	2		E19K	60	2.87	195	559.65					182-212	6	3
E19K	60	3.25	225	731.25					213-243	7	1		E19K	60	2.75	225	618.75					213-243	7	2		E19K	60	4.12	225	927					213-243	7	3
				94.2604													85.0647													94.7503
E19K	120	16.44	58	953.52	58				58-62	1	1		E19K	120	42.46	58	2462.68	58				58-62	1	2		E19K	120	18.23	58	1057.34	58				58-62	1	3
E19K	120	30.52	74	2258.48					63-88	2	1		E19K	120	18.47	74	1366.78					63-88	2	2		E19K	120	27.13	74	2007.62					63-88	2	3
E19K	120	22.91	104	2382.64					89-119	3	1		E19K	120	10.95	104	1138.8					89-119	3	2		E19K	120	21.36	104	2221.44					89-119	3	3
E19K	120	11.59	135	1564.65					120-150	4	1		E19K	120	8.61	135	1162.35					120-150	4	2		E19K	120	11.65	135	1572.75					120-150	4	3
E19K	120	7.56	165	1247.4					151-181	5	1		E19K	120	1.81	165	298.65					151-181	5	2		E19K	120	7.02	165	1158.3					151-181	5	3
E19K	120	4.12	195	803.4					182-212	6	1		E19K	120	5.83	195	1136.85					182-212	6	2		E19K	120	4.6	195	897					182-212	6	3
E19K	120	6.87	225	1545.75					213-243	7	1		E19K	120	11.87	225	2670.75					213-243	7	2		E19K	120	10.01	225	2252.25					213-243	7	3
				107.558													102.369													111.667
E19K	240	15.21	58	882.18	58				58-62	1	1		E19K	240	32.99	58	1913.42	58				58-62	1	2		E19K	240	16.71	58	969.18	58				58-62	1	3
E19K	240	24.91	74	1843.34					63-88	2	1		E19K	240	4.66	74	344.84					63-88	2	2		E19K	240	22.23	74	1645.02					63-88	2	3
E19K	240	22.59	104	2349.36					89-119	3	1		E19K	240	19.38	104	2015.52					89-119	3	2		E19K	240	19.27	104	2004.08					89-119	3	3
E19K	240	11.14	135	1503.9					120-150	4	1		E19K	240	10.19	135	1375.65					120-150	4	2		E19K	240	11.15	135	1505.25					120-150	4	3
E19K	240	8.62	165	1422.3					151-181	5	1		E19K	240	2.1	165	346.5					151-181	5	2		E19K	240	7.79	165	1285.35					151-181	5	3
E19K	240	5.07	195	988.65					182-212	6	1		E19K	240	12.49	195	2435.55					182-212	6	2		E19K	240	6.72	195	1310.4					182-212	6	3
E19K	240	12.45	225	2801.25					213-243	7	1		E19K	240	18.19	225	4092.75					213-243	7	2		E19K	240	16.13	225	3629.25					213-243	7	3
				117.91													125.242													123.485
G52K	15	20.68	58	1199.44	58	32.3184	15	2.15456	58-62	1	1		G52K	15	41.16	58	2387.28	58	24.2255	15	1.61503	58-62	1	2		G52K	15	26.21	58	1520.18	58	16.2721	15	1.08481	58-62	1	3
G52K	15	37.03	74	2740.22		77.0431	30	2.5681	63-88	2	1		G52K	15	17.28	74	1278.72		104.982	30	3.49941	63-88	2	2		G52K	15	62.13	74	4597.62		49.5184	30	1.65061	63-88	2	3
G52K	15	28.82	104	2997.28		83.8501	60	1.3975	89-119	3	1		G52K	15	34.95	104	3634.8		100.562	60	1.67604	89-119	3	2		G52K	15	9.99	104	1038.96		92.5942	60	1.54324	89-119	3	3
G52K	15	7.97	135	1075.95		92.683	120	0.772358	120-150	4	1		G52K	15	5.89	135	795.15		114.099	120	0.950828	120-150	4	2		G52K	15	0.86	135	116.1		108.957	120	0.907973	120-150	4	3
G52K	15	3.1	165	511.5		90.2011	240	0.375838	151-181	5	1		G52K	15	0.48	165	79.2		123.51	240	0.514627	151-181	5	2		G52K	15	0.36	165	59.4		109.423	240	0.455927	151-181	5	3
G52K	15	1.16	195	226.2				1.45367	182-212	6	1		G52K	15	0.22	195	42.9				1.65119	182-212	6	2		G52K	15	0.21	195	40.95				1.12851	182-212	6	3
G52K	15	1.25	225	281.25					213-243	7	1		G52K	15	0.02	225	4.5					213-243	7	2		G52K	15	0.24	225	54					213-243	7	3
				90.3184													82.2255													74.2721
G52K	30	18.56	58	1076.48	58				58-62	1	1		G52K	30	40.91	58	2372.78	58				58-62	1	2		G52K	30	16.8	58	974.4	58				58-62	1	3
G52K	30	9.53	74	705.22					63-88	2	1		G52K	30	6.81	74	503.94					63-88	2	2		G52K	30	17.36	74	1284.64					63-88	2	3
G52K	30	16.09	104	1673.36					89-119	3	1		G52K	30	10.64	104	1106.56					89-119	3	2		G52K	30	30.35	104	3156.4					89-119	3	3
G52K	30	16.26	135	2195.1					120-150	4	1		G52K	30	21.59	135	2914.65					120-150	4	2		G52K	30	20.7	135	2794.5					120-150	4	3
G52K	30	13.3	165	2194.5					151-181	5	1		G52K	30	12.51	165	2064.15					151-181	5	2		G52K	30	11.86	165	1956.9					151-181	5	3
G52K	30	8.22	195	1602.9					182-212	6	1		G52K	30	5.42	195	1056.9					182-212	6	2		G52K	30	2.4	195	468					182-212	6	3
G52K	30	18.03	225	4056.75					213-243	7	1		G52K	30	2.13	225	479.25					213-243	7	2		G52K	30	0.52	225	117					213-243	7	3
				135.043													104.982													107.518
G52K	60	17.35	58	1006.3	58				58-62	1	1		G52K	60	24.45	58	1418.1	58				58-62	1	2		G52K	60	15.57	58	903.06	58				58-62	1	3
G52K	60	8.59	74	635.66					63-88	2	1		G52K	60	3.57	74	264.18					63-88	2	2		G52K	60	6.92	74	512.08					63-88	2	3
G52K	60	14.65	104	1523.6					89-119	3	1		G52K	60	4.65	104	483.6					89-119	3	2		G52K	60	12.47	104	1296.88					89-119	3	3
G52K	60	14.46	135	1952.1					120-150	4	1		G52K	60	9.03	135	1219.05					120-150	4	2		G52K	60	13.85	135	1869.75					120-150	4	3
G52K	60	13.31	165	2196.15					151-181	5	1		G52K	60	4.5	165	742.5					151-181	5	2		G52K	60	11.64	165	1920.6					151-181	5	3
G52K	60	8.26	195	1610.7					182-212	6	1		G52K	60	12.69	195	2474.55					182-212	6	2		G52K	60	11.39	195	2221.05					182-212	6	3
G52K	60	23.38	225	5260.5					213-243	7	1		G52K	60	41.13	225	9254.25					213-243	7	2		G52K	60	28.16	225	6336					213-243	7	3
				141.85													158.562													150.594
G52K	120	15.86	58	919.88	58				58-62	1	1		G52K	120	22.21	58	1288.18	58				58-62	1	2		G52K	120	13.12	58	760.96	58				58-62	1	3
G52K	120	8.38	74	620.12					63-88	2	1		G52K	120	1.54	74	113.96					63-88	2	2		G52K	120	5.24	74	387.76					63-88	2	3
G52K	120	12.05	104	1253.2					89-119	3	1		G52K	120	4.46	104	463.84					89-119	3	2		G52K	120	8.19	104	851.76					89-119	3	3
G52K	120	11.74	135	1584.9					120-150	4	1		G52K	120	3.95	135	533.25					120-150	4	2		G52K	120	10.67	135	1440.45					120-150	4	3
G52K	120	12.55	165	2070.75					151-181	5	1		G52K	120	2.25	165	371.25					151-181	5	2		G52K	120	9.64	165	1590.6					151-181	5	3
G52K	120	8.41	195	1639.95					182-212	6	1		G52K	120	10.61	195	2068.95					182-212	6	2		G52K	120	9.67	195	1885.65					182-212	6	3
G52K	120	31.02	225	6979.5					213-243	7	1		G52K	120	54.98	225	12370.5					213-243	7	2		G52K	120	43.46	225	9778.5					213-243	7	3
				150.683													172.099													166.957
G52K	240	15.3	58	887.4	58				58-62	1	1		G52K	240	17.98	58	1042.84	58				58-62	1	2		G52K	240	13.15	58	762.7	58				58-62	1	3
G52K	240	10.77	74	796.98					63-88	2	1		G52K	240	0.38	74	28.12					63-88	2	2		G52K	240	7.27	74	537.98					63-88	2	3
G52K	240	12.22	104	1270.88					89-119	3	1		G52K	240	4.47	104	464.88					89-119	3	2		G52K	240	7.23	104	751.92					89-119	3	3
G52K	240	11.2	135	1512					120-150	4	1		G52K	240	3.62	135	488.7					120-150	4	2		G52K	240	8.72	135	1177.2					120-150	4	3
G52K	240	12.2	165	2013					151-181	5	1		G52K	240	2.02	165	333.3					151-181	5	2		G52K	240	8.03	165	1324.95					151-181	5	3
G52K	240	9.33	195	1819.35					182-212	6	1		G52K	240	9.96	195	1942.2					182-212	6	2		G52K	240	10.75	195	2096.25					182-212	6	3
G52K	240	28.98	225	6520.5					213-243	7	1		G52K	240	61.56	225	13851					213-243	7	2		G52K	240	44.85	225	10091.2					213-243	7	3
				148.201													181.51													167.423
E_G	15	30.84	58	1788.72	58	24.9846	15	1.66564	58-62	1	1		E_G	15	23.86	58	1383.88	58	15.7972	15	1.05315	58-62	1	2		E_G	15	60.97	58	3536.26	58	8.8757	15	0.591713	58-62	1	3
E_G	15	48.48	74	3587.52		24.5124	30	0.81708	63-88	2	1		E_G	15	68.81	74	5091.94		17.0946	30	0.56982	63-88	2	2		E_G	15	34.25	74	2534.5		13.5038	30	0.450127	63-88	2	3
E_G	15	8.18	104	850.72		26.5817	60	0.443028	89-119	3	1		E_G	15	4.8	104	499.2		19.6297	60	0.327162	89-119	3	2		E_G	15	2.84	104	295.36		18.8779	60	0.314632	89-119	3	3
E_G	15	5.08	135	685.8		28.3737	120	0.236447	120-150	4	1		E_G	15	1.2	135	162		16.4818	120	0.137348	120-150	4	2		E_G	15	0.88	135	118.8		24.5773	120	0.204811	120-150	4	3
E_G	15	3.92	165	646.8		36.0908	240	0.150378	151-181	5	1		E_G	15	0.78	165	128.7		23.5829	240	0.0982621	151-181	5	2		E_G	15	0.41	165	67.65		31.9026	240	0.132928	151-181	5	3
E_G	15	1.62	195	315.9				0.662515	182-212	6	1		E_G	15	0.25	195	48.75				0.437148	182-212	6	2		E_G	15	0.3	195	58.5				0.338842	182-212	6	3
E_G	15	1.88	225	423					213-243	7	1		E_G	15	0.29	225	65.25					213-243	7	2		E_G	15	0.34	225	76.5					213-243	7	3
				82.9846													73.7972													66.8757
E_G	30	26.32	58	1526.56	58				58-62	1	1		E_G	30	42.08	58	2440.64	58				58-62	1	2		E_G	30	40.51	58	2349.58	58				58-62	1	3
E_G	30	53.27	74	3941.98					63-88	2	1		E_G	30	39.91	74	2953.34					63-88	2	2		E_G	30	50.98	74	3772.52					63-88	2	3
E_G	30	9.55	104	993.2					89-119	3	1		E_G	30	13.02	104	1354.08					89-119	3	2		E_G	30	5.67	104	589.68					89-119	3	3
E_G	30	4.64	135	626.4					120-150	4	1		E_G	30	2.85	135	384.75					120-150	4	2		E_G	30	1.63	135	220.05					120-150	4	3
E_G	30	3.19	165	526.35					151-181	5	1		E_G	30	1.48	165	244.2					151-181	5	2		E_G	30	0.75	165	123.75					151-181	5	3
E_G	30	1.5	195	292.5					182-212	6	1		E_G	30	0.46	195	89.7					182-212	6	2		E_G	30	0.29	195	56.55					182-212	6	3
E_G	30	1.53	225	344.25					213-243	7	1		E_G	30	0.19	225	42.75					213-243	7	2		E_G	30	0.17	225	38.25					213-243	7	3
				82.5124													75.0946													71.5038
E_G	60	21.91	58	1270.78	58				58-62	1	1		E_G	60	22.54	58	1307.32	58				58-62	1	2		E_G	60	27.45	58	1592.1	58				58-62	1	3
E_G	60	55.04	74	4072.96					63-88	2	1		E_G	60	61.11	74	4522.14					63-88	2	2		E_G	60	58.98	74	4364.52					63-88	2	3
E_G	60	11.72	104	1218.88					89-119	3	1		E_G	60	12.89	104	1340.56					89-119	3	2		E_G	60	8.53	104	887.12					89-119	3	3
E_G	60	4.48	135	604.8					120-150	4	1		E_G	60	1.59	135	214.65					120-150	4	2		E_G	60	2.14	135	288.9					120-150	4	3
E_G	60	3.34	165	551.1					151-181	5	1		E_G	60	0.58	165	95.7					151-181	5	2		E_G	60	1.23	165	202.95					151-181	5	3
E_G	60	1.67	195	325.65					182-212	6	1		E_G	60	0.18	195	35.1					182-212	6	2		E_G	60	0.86	195	167.7					182-212	6	3
E_G	60	1.84	225	414					213-243	7	1		E_G	60	1.1	225	247.5					213-243	7	2		E_G	60	0.82	225	184.5					213-243	7	3
				84.5817													77.6297													76.8779
E_G	120	16.96	58	983.68	58				58-62	1	1		E_G	120	35.95	58	2085.1	58				58-62	1	2		E_G	120	22.2	58	1287.6	58				58-62	1	3
E_G	120	56.51	74	4181.74					63-88	2	1		E_G	120	53.01	74	3922.74					63-88	2	2		E_G	120	55.48	74	4105.52					63-88	2	3
E_G	120	15.1	104	1570.4					89-119	3	1		E_G	120	6.71	104	697.84					89-119	3	2		E_G	120	13.44	104	1397.76					89-119	3	3
E_G	120	4.98	135	672.3					120-150	4	1		E_G	120	2.4	135	324					120-150	4	2		E_G	120	4.19	135	565.65					120-150	4	3
E_G	120	2.93	165	483.45					151-181	5	1		E_G	120	0.18	165	29.7					151-181	5	2		E_G	120	1.88	165	310.2					151-181	5	3
E_G	120	1.54	195	300.3					182-212	6	1		E_G	120	0.24	195	46.8					182-212	6	2		E_G	120	1.3	195	253.5					182-212	6	3
E_G	120	1.98	225	445.5					213-243	7	1		E_G	120	1.52	225	342					213-243	7	2		E_G	120	1.5	225	337.5					213-243	7	3
				86.3737													74.4818													82.5773
E_G	240	7.33	58	425.14	58				58-62	1	1		E_G	240	36.13	58	2095.54	58				58-62	1	2		E_G	240	21.22	58	1230.76	58				58-62	1	3
E_G	240	58.94	74	4361.56					63-88	2	1		E_G	240	46.59	74	3447.66					63-88	2	2		E_G	240	48.1	74	3559.4					63-88	2	3
E_G	240	19.22	104	1998.88					89-119	3	1		E_G	240	6.61	104	687.44					89-119	3	2		E_G	240	15.65	104	1627.6					89-119	3	3
E_G	240	4.23	135	571.05					120-150	4	1		E_G	240	4.3	135	580.5					120-150	4	2		E_G	240	6.13	135	827.55					120-150	4	3
E_G	240	3.12	165	514.8					151-181	5	1		E_G	240	0.45	165	74.25					151-181	5	2		E_G	240	3.13	165	516.45					151-181	5	3
E_G	240	2.37	195	462.15					182-212	6	1		E_G	240	1.97	195	384.15					182-212	6	2		E_G	240	2.4	195	468					182-212	6	3
E_G	240	4.78	225	1075.5					213-243	7	1		E_G	240	3.95	225	888.75					213-243	7	2		E_G	240	3.38	225	760.5					213-243	7	3
				94.0908													81.5829													89.9026
R20S	15	19.01	58	1102.58	58	49.3772	15	3.29181	58-62	1	1		R20S	15	19.69	58	1142.02	58	42.2311	15	2.81541	58-62	1	2		R20S	15	15.98	58	926.84	58	36.337	15	2.42247	58-62	1	3
R20S	15	11.32	74	837.68		100.429	30	3.34764	63-88	2	1		R20S	15	12.28	74	908.72		81.5738	30	2.71913	63-88	2	2		R20S	15	22.87	74	1692.38		91.1366	30	3.03789	63-88	2	3
R20S	15	33.79	104	3514.16		121.803	60	2.03005	89-119	3	1		R20S	15	44.08	104	4584.32		123.719	60	2.06199	89-119	3	2		R20S	15	49.37	104	5134.48		127.137	60	2.11895	89-119	3	3
R20S	15	26.16	135	3531.6		125.054	120	1.04212	120-150	4	1		R20S	15	20.3	135	2740.5		132.635	120	1.10529	120-150	4	2		R20S	15	9.62	135	1298.7		120.349	120	1.00291	120-150	4	3
R20S	15	6.34	165	1046.1		127.011	240	0.529212	151-181	5	1		R20S	15	2.56	165	422.4		134.428	240	0.560117	151-181	5	2		R20S	15	1.54	165	254.1		130.127	240	0.542196	151-181	5	3
R20S	15	1.83	195	356.85				2.04817	182-212	6	1		R20S	15	0.67	195	130.65				1.85239	182-212	6	2		R20S	15	0.41	195	79.95				1.82488	182-212	6	3
R20S	15	1.55	225	348.75					213-243	7	1		R20S	15	0.42	225	94.5					213-243	7	2		R20S	15	0.21	225	47.25					213-243	7	3
				107.377													100.231													94.337
R20S	30	14.55	58	843.9	58				58-62	1	1		R20S	30	17.82	58	1033.56	58				58-62	1	2		R20S	30	12.04	58	698.32	58				58-62	1	3
R20S	30	5.01	74	370.74					63-88	2	1		R20S	30	4.46	74	330.04					63-88	2	2		R20S	30	3.88	74	287.12					63-88	2	3
R20S	30	9.17	104	953.68					89-119	3	1		R20S	30	10.42	104	1083.68					89-119	3	2		R20S	30	10.08	104	1048.32					89-119	3	3
R20S	30	11.21	135	1513.35					120-150	4	1		R20S	30	21.64	135	2921.4					120-150	4	2		R20S	30	16.75	135	2261.25					120-150	4	3
R20S	30	13.99	165	2308.35					151-181	5	1		R20S	30	20.79	165	3430.35					151-181	5	2		R20S	30	27.35	165	4512.75					151-181	5	3
R20S	30	17.17	195	3348.15					182-212	6	1		R20S	30	14.73	195	2872.35					182-212	6	2		R20S	30	20.72	195	4040.4					182-212	6	3
R20S	30	28.91	225	6504.75					213-243	7	1		R20S	30	10.16	225	2286					213-243	7	2		R20S	30	9.18	225	2065.5					213-243	7	3
				158.429													139.574													149.137
R20S	60	11.97	58	694.26	58				58-62	1	1		R20S	60	14.28	58	828.24	58				58-62	1	2		R20S	60	10.64	58	617.12	58				58-62	1	3
R20S	60	3.34	74	247.16					63-88	2	1		R20S	60	1.74	74	128.76					63-88	2	2		R20S	60	1.63	74	120.62					63-88	2	3
R20S	60	5.63	104	585.52					89-119	3	1		R20S	60	2.67	104	277.68					89-119	3	2		R20S	60	3.81	104	396.24					89-119	3	3
R20S	60	6.17	135	832.95					120-150	4	1		R20S	60	6.38	135	861.3					120-150	4	2		R20S	60	6.4	135	864					120-150	4	3
R20S	60	7.53	165	1242.45					151-181	5	1		R20S	60	7.28	165	1201.2					151-181	5	2		R20S	60	8.46	165	1395.9					151-181	5	3
R20S	60	10.86	195	2117.7					182-212	6	1		R20S	60	11.55	195	2252.25					182-212	6	2		R20S	60	14.03	195	2735.85					182-212	6	3
R20S	60	54.49	225	12260.2					213-243	7	1		R20S	60	56.1	225	12622.5					213-243	7	2		R20S	60	55.04	225	12384					213-243	7	3
				179.803													181.719													185.137
R20S	120	9.99	58	579.42	58				58-62	1	1		R20S	120	10.52	58	610.16	58				58-62	1	2		R20S	120	8.38	58	486.04	58				58-62	1	3
R20S	120	3.52	74	260.48					63-88	2	1		R20S	120	1.87	74	138.38					63-88	2	2		R20S	120	5.8	74	429.2					63-88	2	3
R20S	120	6.04	104	628.16					89-119	3	1		R20S	120	2.45	104	254.8					89-119	3	2		R20S	120	6.46	104	671.84					89-119	3	3
R20S	120	5.65	135	762.75					120-150	4	1		R20S	120	4.98	135	672.3					120-150	4	2		R20S	120	6.99	135	943.65					120-150	4	3
R20S	120	7	165	1155					151-181	5	1		R20S	120	5.61	165	925.65					151-181	5	2		R20S	120	9.48	165	1564.2					151-181	5	3
R20S	120	11.33	195	2209.35					182-212	6	1		R20S	120	10.46	195	2039.7					182-212	6	2		R20S	120	13.6	195	2652					182-212	6	3
R20S	120	56.49	225	12710.2					213-243	7	1		R20S	120	64.1	225	14422.5					213-243	7	2		R20S	120	49.28	225	11088					213-243	7	3
				183.054													190.635													178.349
R20S	240	4.8	58	278.4	58				58-62	1	1		R20S	240	4.96	58	287.68	58				58-62	1	2		R20S	240	4.13	58	239.54	58				58-62	1	3
R20S	240	4.8	74	355.2					63-88	2	1		R20S	240	3.21	74	237.54					63-88	2	2		R20S	240	5.15	74	381.1					63-88	2	3
R20S	240	8.02	104	834.08					89-119	3	1		R20S	240	4.66	104	484.64					89-119	3	2		R20S	240	5.34	104	555.36					89-119	3	3
R20S	240	6.8	135	918					120-150	4	1		R20S	240	6.54	135	882.9					120-150	4	2		R20S	240	6.81	135	919.35					120-150	4	3
R20S	240	8.53	165	1407.45					151-181	5	1		R20S	240	6.74	165	1112.1					151-181	5	2		R20S	240	8.53	165	1407.45					151-181	5	3
R20S	240	12.61	195	2458.95					182-212	6	1		R20S	240	12.91	195	2517.45					182-212	6	2		R20S	240	14.97	195	2919.15					182-212	6	3
R20S	240	54.44	225	12249					213-243	7	1		R20S	240	60.98	225	13720.5					213-243	7	2		R20S	240	55.07	225	12390.8					213-243	7	3
				185.011													192.428													188.127
T55L	15	22.31	58	1293.98	58	32.2228	15	2.14819	58-62	1	1		T55L	15	23.72	58	1375.76	58	32.3047	15	2.15365	58-62	1	2		T55L	15	19.89	58	1153.62	58	26.4429	15	1.76286	58-62	1	3
T55L	15	27.04	74	2000.96		88.514	30	2.95047	63-88	2	1		T55L	15	29.41	74	2176.34		60.3708	30	2.01236	63-88	2	2		T55L	15	46.57	74	3446.18		69.3156	30	2.31052	63-88	2	3
T55L	15	41.21	104	4285.84		112.857	60	1.88096	89-119	3	1		T55L	15	32.03	104	3331.12		115.811	60	1.93018	89-119	3	2		T55L	15	25.66	104	2668.64		116.732	60	1.94553	89-119	3	3
T55L	15	6.5	135	877.5		122.107	120	1.01756	120-150	4	1		T55L	15	11.05	135	1491.75		129.338	120	1.07781	120-150	4	2		T55L	15	5.52	135	745.2		130.973	120	1.09144	120-150	4	3
T55L	15	1.25	165	206.25		122.758	240	0.511493	151-181	5	1		T55L	15	3.13	165	516.45		128.195	240	0.534144	151-181	5	2		T55L	15	1.62	165	267.3		131.247	240	0.54686	151-181	5	3
T55L	15	0.75	195	146.25				1.70173	182-212	6	1		T55L	15	0.39	195	76.05				1.54163	182-212	6	2		T55L	15	0.18	195	35.1				1.53144	182-212	6	3
T55L	15	0.94	225	211.5					213-243	7	1		T55L	15	0.28	225	63					213-243	7	2		T55L	15	0.57	225	128.25					213-243	7	3
				90.2228													90.3047													84.4429
T55L	30	19.06	58	1105.48	58				58-62	1	1		T55L	30	18.56	58	1076.48	58				58-62	1	2		T55L	30	13.81	58	800.98	58				58-62	1	3
T55L	30	5.12	74	378.88					63-88	2	1		T55L	30	9.43	74	697.82					63-88	2	2		T55L	30	7.6	74	562.4					63-88	2	3
T55L	30	9.26	104	963.04					89-119	3	1		T55L	30	18.72	104	1946.88					89-119	3	2		T55L	30	18.47	104	1920.88					89-119	3	3
T55L	30	14.08	135	1900.8					120-150	4	1		T55L	30	29.72	135	4012.2					120-150	4	2		T55L	30	25.18	135	3399.3					120-150	4	3
T55L	30	16.64	165	2745.6					151-181	5	1		T55L	30	17.57	165	2899.05					151-181	5	2		T55L	30	26.72	165	4408.8					151-181	5	3
T55L	30	16.88	195	3291.6					182-212	6	1		T55L	30	4.92	195	959.4					182-212	6	2		T55L	30	7.01	195	1366.95					182-212	6	3
T55L	30	18.96	225	4266					213-243	7	1		T55L	30	1.09	225	245.25					213-243	7	2		T55L	30	1.21	225	272.25					213-243	7	3
				146.514													118.371													127.316
T55L	60	14.22	58	824.76	58				58-62	1	1		T55L	60	14.82	58	859.56	58				58-62	1	2		T55L	60	13.08	58	758.64	58				58-62	1	3
T55L	60	4.55	74	336.7					63-88	2	1		T55L	60	3.27	74	241.98					63-88	2	2		T55L	60	2.99	74	221.26					63-88	2	3
T55L	60	6.62	104	688.48					89-119	3	1		T55L	60	4.32	104	449.28					89-119	3	2		T55L	60	5.36	104	557.44					89-119	3	3
T55L	60	7.64	135	1031.4					120-150	4	1		T55L	60	8.33	135	1124.55					120-150	4	2		T55L	60	8.25	135	1113.75					120-150	4	3
T55L	60	8.51	165	1404.15					151-181	5	1		T55L	60	8.52	165	1405.8					151-181	5	2		T55L	60	9.83	165	1621.95					151-181	5	3
T55L	60	11.85	195	2310.75					182-212	6	1		T55L	60	12.22	195	2382.9					182-212	6	2		T55L	60	13.67	195	2665.65					182-212	6	3
T55L	60	46.62	225	10489.5					213-243	7	1		T55L	60	48.52	225	10917					213-243	7	2		T55L	60	46.82	225	10534.5					213-243	7	3
				170.857													173.811													174.732
T55L	120	9.99	58	579.42	58				58-62	1	1		T55L	120	10.24	58	593.92	58				58-62	1	2		T55L	120	9.14	58	530.12	58				58-62	1	3
T55L	120	4.69	74	347.06					63-88	2	1		T55L	120	2.83	74	209.42					63-88	2	2		T55L	120	2.67	74	197.58					63-88	2	3
T55L	120	6	104	624					89-119	3	1		T55L	120	3.13	104	325.52					89-119	3	2		T55L	120	3.07	104	319.28					89-119	3	3
T55L	120	6.26	135	845.1					120-150	4	1		T55L	120	6.18	135	834.3					120-150	4	2		T55L	120	5.7	135	769.5					120-150	4	3
T55L	120	8.15	165	1344.75					151-181	5	1		T55L	120	6.17	165	1018.05					151-181	5	2		T55L	120	7.43	165	1225.95					151-181	5	3
T55L	120	11.07	195	2158.65					182-212	6	1		T55L	120	10.79	195	2104.05					182-212	6	2		T55L	120	11.58	195	2258.1					182-212	6	3
T55L	120	53.83	225	12111.8					213-243	7	1		T55L	120	60.66	225	13648.5					213-243	7	2		T55L	120	60.43	225	13596.8					213-243	7	3
				180.107													187.338													188.973
T55L	240	6.03	58	349.74	58				58-62	1	1		T55L	240	5.94	58	344.52	58				58-62	1	2		T55L	240	4.38	58	254.04	58				58-62	1	3
T55L	240	5.45	74	403.3					63-88	2	1		T55L	240	4.83	74	357.42					63-88	2	2		T55L	240	4.59	74	339.66					63-88	2	3
T55L	240	8.06	104	838.24					89-119	3	1		T55L	240	5.54	104	576.16					89-119	3	2		T55L	240	4.9	104	509.6					89-119	3	3
T55L	240	7.24	135	977.4					120-150	4	1		T55L	240	7.3	135	985.5					120-150	4	2		T55L	240	6.83	135	922.05					120-150	4	3
T55L	240	9.29	165	1532.85					151-181	5	1		T55L	240	7.13	165	1176.45					151-181	5	2		T55L	240	8.41	165	1387.65					151-181	5	3
T55L	240	13.74	195	2679.3					182-212	6	1		T55L	240	13.47	195	2626.65					182-212	6	2		T55L	240	14.62	195	2850.9					182-212	6	3
T55L	240	50.2	225	11295					213-243	7	1		T55L	240	55.79	225	12552.8					213-243	7	2		T55L	240	56.27	225	12660.8					213-243	7	3
				180.758													186.195													189.247
E3A	15	22.09	58	1281.22	58	28.9628	15	1.93085	58-62	1	1		E3A	15	22.69	58	1316.02	58	31.8654	15	2.12436	58-62	1	2		E3A	15	17.56	58	1018.48	58	28.2533	15	1.88355	58-62	1	3
E3A	15	34.16	74	2527.84		78.2009	30	2.6067	63-88	2	1		E3A	15	27.45	74	2031.3		65.7753	30	2.19251	63-88	2	2		E3A	15	41.85	74	3096.9		63.3212	30	2.11071	63-88	2	3
E3A	15	36.68	104	3814.72		109.034	60	1.81723	89-119	3	1		E3A	15	37.23	104	3871.92		97.7553	60	1.62925	89-119	3	2		E3A	15	34.9	104	3629.6		108.957	60	1.81595	89-119	3	3
E3A	15	5	135	675		116.59	120	0.971586	120-150	4	1		E3A	15	10.91	135	1472.85		113.577	120	0.946475	120-150	4	2		E3A	15	4	135	540		121.024	120	1.00853	120-150	4	3
E3A	15	0.89	165	146.85		117.364	240	0.489018	151-181	5	1		E3A	15	1.42	165	234.3		117.613	240	0.490055	151-181	5	2		E3A	15	0.57	165	94.05		123.968	240	0.516535	151-181	5	3
E3A	15	0.57	195	111.15				1.56308	182-212	6	1		E3A	15	0.17	195	33.15				1.47653	182-212	6	2		E3A	15	0.19	195	37.05				1.46706	182-212	6	3
E3A	15	0.62	225	139.5					213-243	7	1		E3A	15	0.12	225	27					213-243	7	2		E3A	15	0.93	225	209.25					213-243	7	3
				86.9628													89.8654													86.2533
E3A	30	22.98	58	1332.84	58				58-62	1	1		E3A	30	17.57	58	1019.06	58				58-62	1	2		E3A	30	13.76	58	798.08	58				58-62	1	3
E3A	30	5.46	74	404.04					63-88	2	1		E3A	30	7.07	74	523.18					63-88	2	2		E3A	30	7.92	74	586.08					63-88	2	3
E3A	30	9.99	104	1038.96					89-119	3	1		E3A	30	16.46	104	1711.84					89-119	3	2		E3A	30	23.24	104	2416.96					89-119	3	3
E3A	30	17.2	135	2322					120-150	4	1		E3A	30	30.21	135	4078.35					120-150	4	2		E3A	30	30.43	135	4108.05					120-150	4	3
E3A	30	16.77	165	2767.05					151-181	5	1		E3A	30	20.29	165	3347.85					151-181	5	2		E3A	30	20.05	165	3308.25					151-181	5	3
E3A	30	15.16	195	2956.2					182-212	6	1		E3A	30	6.5	195	1267.5					182-212	6	2		E3A	30	4.01	195	781.95					182-212	6	3
E3A	30	12.44	225	2799					213-243	7	1		E3A	30	1.91	225	429.75					213-243	7	2		E3A	30	0.59	225	132.75					213-243	7	3
				136.201													123.775													121.321
E3A	60	18.45	58	1070.1	58				58-62	1	1		E3A	60	20.61	58	1195.38	58				58-62	1	2		E3A	60	16.53	58	958.74	58				58-62	1	3
E3A	60	3.01	74	222.74					63-88	2	1		E3A	60	5.52	74	408.48					63-88	2	2		E3A	60	2.62	74	193.88					63-88	2	3
E3A	60	5.88	104	611.52					89-119	3	1		E3A	60	6.38	104	663.52					89-119	3	2		E3A	60	6.36	104	661.44					89-119	3	3
E3A	60	8.41	135	1135.35					120-150	4	1		E3A	60	10.9	135	1471.5					120-150	4	2		E3A	60	10.03	135	1354.05					120-150	4	3
E3A	60	7.82	165	1290.3					151-181	5	1		E3A	60	9.26	165	1527.9					151-181	5	2		E3A	60	9.86	165	1626.9					151-181	5	3
E3A	60	10.78	195	2102.1					182-212	6	1		E3A	60	11.35	195	2213.25					182-212	6	2		E3A	60	12.81	195	2497.95					182-212	6	3
E3A	60	45.65	225	10271.2					213-243	7	1		E3A	60	35.98	225	8095.5					213-243	7	2		E3A	60	41.79	225	9402.75					213-243	7	3
				167.034													155.755													166.957
E3A	120	13.44	58	779.52	58				58-62	1	1		E3A	120	13.67	58	792.86	58				58-62	1	2		E3A	120	11.2	58	649.6	58				58-62	1	3
E3A	120	4.17	74	308.58					63-88	2	1		E3A	120	5.4	74	399.6					63-88	2	2		E3A	120	3.91	74	289.34					63-88	2	3
E3A	120	6.22	104	646.88					89-119	3	1		E3A	120	5.41	104	562.64					89-119	3	2		E3A	120	5.18	104	538.72					89-119	3	3
E3A	120	6.91	135	932.85					120-150	4	1		E3A	120	8.64	135	1166.4					120-150	4	2		E3A	120	7.59	135	1024.65					120-150	4	3
E3A	120	7.81	165	1288.65					151-181	5	1		E3A	120	7.76	165	1280.4					151-181	5	2		E3A	120	7.88	165	1300.2					151-181	5	3
E3A	120	10.79	195	2104.05					182-212	6	1		E3A	120	11.54	195	2250.3					182-212	6	2		E3A	120	11.88	195	2316.6					182-212	6	3
E3A	120	50.66	225	11398.5					213-243	7	1		E3A	120	47.58	225	10705.5					213-243	7	2		E3A	120	52.37	225	11783.2					213-243	7	3
				174.59													171.577													179.024
E3A	240	6.76	58	392.08	58				58-62	1	1		E3A	240	6.15	58	356.7	58				58-62	1	2		E3A	240	4.45	58	258.1	58				58-62	1	3
E3A	240	6.41	74	474.34					63-88	2	1		E3A	240	7.81	74	577.94					63-88	2	2		E3A	240	6.63	74	490.62					63-88	2	3
E3A	240	9.68	104	1006.72					89-119	3	1		E3A	240	7.41	104	770.64					89-119	3	2		E3A	240	6.78	104	705.12					89-119	3	3
E3A	240	8.45	135	1140.75					120-150	4	1		E3A	240	10.37	135	1399.95					120-150	4	2		E3A	240	8.81	135	1189.35					120-150	4	3
E3A	240	8.87	165	1463.55					151-181	5	1		E3A	240	8.06	165	1329.9					151-181	5	2		E3A	240	8.64	165	1425.6					151-181	5	3
E3A	240	13.35	195	2603.25					182-212	6	1		E3A	240	13.96	195	2722.2					182-212	6	2		E3A	240	14.24	195	2776.8					182-212	6	3
E3A	240	46.47	225	10455.8					213-243	7	1		E3A	240	46.24	225	10404					213-243	7	2		E3A	240	50.45	225	11351.2					213-243	7	3
				175.364													175.613													181.968
R11A	15	24.59	58	1426.22	58	30.3173	15	2.02115	58-62	1	1		R11A	15	24.2	58	1403.6	58	26.6995	15	1.77997	58-62	1	2		R11A	15	20.44	58	1185.52	58	24.5742	15	1.63828	58-62	1	3
R11A	15	36.3	74	2686.2		66.8156	30	2.22719	63-88	2	1		R11A	15	36.16	74	2675.84		52.0826	30	1.73609	63-88	2	2		R11A	15	45.87	74	3394.38		67.3042	30	2.24347	63-88	2	3
R11A	15	28.94	104	3009.76		109.394	60	1.82324	89-119	3	1		R11A	15	32.54	104	3384.16		106.807	60	1.78011	89-119	3	2		R11A	15	28.98	104	3013.92		111.723	60	1.86206	89-119	3	3
R11A	15	4.68	135	631.8		84.3234	120	0.702695	120-150	4	1		R11A	15	6.24	135	842.4		115.341	120	0.961178	120-150	4	2		R11A	15	4.02	135	542.7		121.847	120	1.0154	120-150	4	3
R11A	15	1.85	165	305.25		119.331	240	0.497213	151-181	5	1		R11A	15	0.37	165	61.05		126.476	240	0.526983	151-181	5	2		R11A	15	0.47	165	77.55		124.521	240	0.518836	151-181	5	3
R11A	15	1.55	195	302.25				1.4543	182-212	6	1		R11A	15	0.17	195	33.15				1.35686	182-212	6	2		R11A	15	0.13	195	25.35				1.45561	182-212	6	3
R11A	15	2.09	225	470.25					213-243	7	1		R11A	15	0.31	225	69.75					213-243	7	2		R11A	15	0.08	225	18					213-243	7	3
				88.3173													84.6995													82.5742
R11A	30	21.57	58	1251.06	58				58-62	1	1		R11A	30	20.21	58	1172.18	58				58-62	1	2		R11A	30	14.12	58	818.96	58				58-62	1	3
R11A	30	9.83	74	727.42					63-88	2	1		R11A	30	12.14	74	898.36					63-88	2	2		R11A	30	10.7	74	791.8					63-88	2	3
R11A	30	13.87	104	1442.48					89-119	3	1		R11A	30	23.13	104	2405.52					89-119	3	2		R11A	30	19.99	104	2078.96					89-119	3	3
R11A	30	21.26	135	2870.1					120-150	4	1		R11A	30	29.87	135	4032.45					120-150	4	2		R11A	30	23.16	135	3126.6					120-150	4	3
R11A	30	17.14	165	2828.1					151-181	5	1		R11A	30	12.31	165	2031.15					151-181	5	2		R11A	30	20.56	165	3392.4					151-181	5	3
R11A	30	10.32	195	2012.4					182-212	6	1		R11A	30	1.93	195	376.35					182-212	6	2		R11A	30	8.71	195	1698.45					182-212	6	3
R11A	30	6	225	1350					213-243	7	1		R11A	30	0.41	225	92.25					213-243	7	2		R11A	30	2.77	225	623.25					213-243	7	3
				124.816													110.083													125.304
R11A	60	16.97	58	984.26	58				58-62	1	1		R11A	60	16.7	58	968.6	58				58-62	1	2		R11A	60	13.71	58	795.18	58				58-62	1	3
R11A	60	4.1	74	303.4					63-88	2	1		R11A	60	4.17	74	308.58					63-88	2	2		R11A	60	3.58	74	264.92					63-88	2	3
R11A	60	5.87	104	610.48					89-119	3	1		R11A	60	6.22	104	646.88					89-119	3	2		R11A	60	7.1	104	738.4					89-119	3	3
R11A	60	8.91	135	1202.85					120-150	4	1		R11A	60	10.8	135	1458					120-150	4	2		R11A	60	10.04	135	1355.4					120-150	4	3
R11A	60	8.15	165	1344.75					151-181	5	1		R11A	60	9.41	165	1552.65					151-181	5	2		R11A	60	9.74	165	1607.1					151-181	5	3
R11A	60	10.21	195	1990.95					182-212	6	1		R11A	60	10.46	195	2039.7					182-212	6	2		R11A	60	11.68	195	2277.6					182-212	6	3
R11A	60	45.79	225	10302.8					213-243	7	1		R11A	60	42.25	225	9506.25					213-243	7	2		R11A	60	44.15	225	9933.75					213-243	7	3
				167.394													164.807													169.723
R11A	120	12.98	58	269.12	58				58-62	1	1		R11A	120	13.64	58	791.12	58				58-62	1	2		R11A	120	10.43	58	604.94	58				58-62	1	3
R11A	120	4.64	74	429.2					63-88	2	1		R11A	120	4.55	74	336.7					63-88	2	2		R11A	120	3.85	74	284.9					63-88	2	3
R11A	120	5.8	104	736.32					89-119	3	1		R11A	120	4.94	104	513.76					89-119	3	2		R11A	120	5.55	104	577.2					89-119	3	3
R11A	120	7.08	135	1013.85					120-150	4	1		R11A	120	8.81	135	1189.35					120-150	4	2		R11A	120	7.61	135	1027.35					120-150	4	3
R11A	120	7.51	165	1673.1					151-181	5	1		R11A	120	7.84	165	1293.6					151-181	5	2		R11A	120	8.08	165	1333.2					151-181	5	3
R11A	120	10.14	195	10110.8					182-212	6	1		R11A	120	11.33	195	2209.35					182-212	6	2		R11A	120	11.62	195	2265.9					182-212	6	3
R11A	120	51.85	225	0					213-243	7	1		R11A	120	48.89	225	11000.2					213-243	7	2		R11A	120	52.85	225	11891.2					213-243	7	3
				142.323													173.341													179.847
R11A	240	6.95	58	403.1	58				58-62	1	1		R11A	240	5.2	58	301.6	58				58-62	1	2		R11A	240	4.68	58	271.44	58				58-62	1	3
R11A	240	6.4	74	473.6					63-88	2	1		R11A	240	6.11	74	452.14					63-88	2	2		R11A	240	6.27	74	463.98					63-88	2	3
R11A	240	8.84	104	919.36					89-119	3	1		R11A	240	5.55	104	577.2					89-119	3	2		R11A	240	6.8	104	707.2					89-119	3	3
R11A	240	7.84	135	1058.4					120-150	4	1		R11A	240	8.88	135	1198.8					120-150	4	2		R11A	240	8.66	135	1169.1					120-150	4	3
R11A	240	7.94	165	1310.1					151-181	5	1		R11A	240	6.72	165	1108.8					151-181	5	2		R11A	240	8.47	165	1397.55					151-181	5	3
R11A	240	12.94	195	2523.3					182-212	6	1		R11A	240	12.84	195	2503.8					182-212	6	2		R11A	240	13.64	195	2659.8					182-212	6	3
R11A	240	49.09	225	11045.2					213-243	7	1		R11A	240	54.69	225	12305.2					213-243	7	2		R11A	240	51.48	225	11583					213-243	7	3
				177.331													184.476													182.521
E34A	15	28.36	58	1644.88	58	22.4733	15	1.49822	58-62	1	1		E34A	15	26.87	58	1558.46	58	21.506	15	1.43373	58-62	1	2		E34A	15	28.83	58	1672.14	58	15.8298	15	1.05532	58-62	1	3
E34A	15	49.38	74	3654.12		49.5163	30	1.65054	63-88	2	1		E34A	15	46.51	74	3441.74		43.8057	30	1.46019	63-88	2	2		E34A	15	59.5	74	4403		38.2763	30	1.27588	63-88	2	3
E34A	15	15.27	104	1588.08		72.7832	60	1.21305	89-119	3	1		E34A	15	22.6	104	2350.4		77.0947	60	1.28491	89-119	3	2		E34A	15	9.76	104	1015.04		77.4159	60	1.29026	89-119	3	3
E34A	15	3.14	135	423.9		89.0126	120	0.741772	120-150	4	1		E34A	15	3.11	135	419.85		93.2188	120	0.776823	120-150	4	2		E34A	15	1.22	135	164.7		96.3198	120	0.802665	120-150	4	3
E34A	15	1.64	165	270.6		99.6874	240	0.415364	151-181	5	1		E34A	15	0.29	165	47.85		105.678	240	0.440324	151-181	5	2		E34A	15	0.32	165	52.8		103.277	240	0.430322	151-181	5	3
E34A	15	1.05	195	204.75				1.10379	182-212	6	1		E34A	15	0.24	195	46.8				1.0792	182-212	6	2		E34A	15	0.19	195	37.05				0.97089	182-212	6	3
E34A	15	1.16	225	261					213-243	7	1		E34A	15	0.38	225	85.5					213-243	7	2		E34A	15	0.17	225	38.25					213-243	7	3
				80.4733													79.506													73.8298
E34A	30	20.88	58	1211.04	58				58-62	1	1		E34A	30	20	58	1160	58				58-62	1	2		E34A	30	18.75	58	1087.5	58				58-62	1	3
E34A	30	18.38	74	1360.12					63-88	2	1		E34A	30	19.57	74	1448.18					63-88	2	2		E34A	30	25.55	74	1890.7					63-88	2	3
E34A	30	24.08	104	2504.32					89-119	3	1		E34A	30	28.86	104	3001.44					89-119	3	2		E34A	30	33.07	104	3439.28					89-119	3	3
E34A	30	20.74	135	2799.9					120-150	4	1		E34A	30	23.33	135	3149.55					120-150	4	2		E34A	30	18.06	135	2438.1					120-150	4	3
E34A	30	9.66	165	1593.9					151-181	5	1		E34A	30	6.53	165	1077.45					151-181	5	2		E34A	30	4.06	165	669.9					151-181	5	3
E34A	30	4.13	195	805.35					182-212	6	1		E34A	30	1.36	195	265.2					182-212	6	2		E34A	30	0.42	195	81.9					182-212	6	3
E34A	30	2.12	225	477					213-243	7	1		E34A	30	0.35	225	78.75					213-243	7	2		E34A	30	0.09	225	20.25					213-243	7	3
				107.516													101.806													96.2763
E34A	60	19.11	58	1108.38	58				58-62	1	1		E34A	60	18.9	58	1096.2	58				58-62	1	2		E34A	60	16.99	58	985.42	58				58-62	1	3
E34A	60	11.37	74	841.38					63-88	2	1		E34A	60	10.2	74	754.8					63-88	2	2		E34A	60	10.04	74	742.96					63-88	2	3
E34A	60	17.64	104	1834.56					89-119	3	1		E34A	60	14.98	104	1557.92					89-119	3	2		E34A	60	17.44	104	1813.76					89-119	3	3
E34A	60	16.31	135	2201.85					120-150	4	1		E34A	60	17.45	135	2355.75					120-150	4	2		E34A	60	16.57	135	2236.95					120-150	4	3
E34A	60	10.96	165	1808.4					151-181	5	1		E34A	60	10.63	165	1753.95					151-181	5	2		E34A	60	11.93	165	1968.45					151-181	5	3
E34A	60	8.45	195	1647.75					182-212	6	1		E34A	60	9.03	195	1760.85					182-212	6	2		E34A	60	9.59	195	1870.05					182-212	6	3
E34A	60	16.16	225	3636					213-243	7	1		E34A	60	18.8	225	4230					213-243	7	2		E34A	60	17.44	225	3924					213-243	7	3
				130.783													135.095													135.416
E34A	120	16.03	58	929.74	58				58-62	1	1		E34A	120	16.17	58	937.86	58				58-62	1	2		E34A	120	13.62	58	789.96	58				58-62	1	3
E34A	120	8.47	74	626.78					63-88	2	1		E34A	120	7.67	74	567.58					63-88	2	2		E34A	120	6.75	74	499.5					63-88	2	3
E34A	120	12.66	104	1316.64					89-119	3	1		E34A	120	10.76	104	1119.04					89-119	3	2		E34A	120	12.53	104	1303.12					89-119	3	3
E34A	120	15.15	135	2045.25					120-150	4	1		E34A	120	14.37	135	1939.95					120-150	4	2		E34A	120	13.98	135	1887.3					120-150	4	3
E34A	120	11.26	165	1857.9					151-181	5	1		E34A	120	10.66	165	1758.9					151-181	5	2		E34A	120	11.53	165	1902.45					151-181	5	3
E34A	120	9.06	195	1766.7					182-212	6	1		E34A	120	9.49	195	1850.55					182-212	6	2		E34A	120	10.27	195	2002.65					182-212	6	3
E34A	120	27.37	225	6158.25					213-243	7	1		E34A	120	30.88	225	6948					213-243	7	2		E34A	120	31.32	225	7047					213-243	7	3
				147.013													151.219													154.32
E34A	240	11.95	58	693.1	58				58-62	1	1		E34A	240	12.36	58	716.88	58				58-62	1	2		E34A	240	12.08	58	700.64	58				58-62	1	3
E34A	240	8.26	74	611.24					63-88	2	1		E34A	240	7.18	74	531.32					63-88	2	2		E34A	240	7.21	74	533.54					63-88	2	3
E34A	240	11.35	104	1180.4					89-119	3	1		E34A	240	8.37	104	870.48					89-119	3	2		E34A	240	10.6	104	1102.4					89-119	3	3
E34A	240	11.76	135	1587.6					120-150	4	1		E34A	240	11.66	135	1574.1					120-150	4	2		E34A	240	11.33	135	1529.55					120-150	4	3
E34A	240	11.25	165	1856.25					151-181	5	1		E34A	240	9.32	165	1537.8					151-181	5	2		E34A	240	10.22	165	1686.3					151-181	5	3
E34A	240	12.72	195	2480.4					182-212	6	1		E34A	240	12.01	195	2341.95					182-212	6	2		E34A	240	11.69	195	2279.55					182-212	6	3
E34A	240	32.71	225	7359.75					213-243	7	1		E34A	240	39.09	225	8795.25					213-243	7	2		E34A	240	36.87	225	8295.75					213-243	7	3
				157.687													163.678													161.277
